# Supplementary material for: Evaluation of Thermal Liquid Biopsy Analysis of Saliva and Blood Plasma Specimens as a Novel Diagnostic Modality in Head and Neck Cancer
Source: Cancers (Basel). 2024 Dec 18;16(24):4220. doi: 10.3390/cancers16244220 (PMC11674294; doi:10.3390/cancers16244220)
Supplement: Supplementary file 1 [file cancers-16-04220-s001.zip]

Archive with 2 entries (2 files):
- TLB in ENT - Cancers - Supplementary Figures proof corrected.pdf
- TLB in HNC - Cancers - Table S1.xlsx
