# Supplementary material for: Evaluation of Thermal Liquid Biopsy Analysis of Saliva and Blood Plasma Specimens as a Novel Diagnostic Modality in Head and Neck Cancer
Source: Cancers (Basel). 2024 Dec 18;16(24):4220. doi: 10.3390/cancers16244220 (PMC11674294; doi:10.3390/cancers16244220)
Supplement: Supplementary file 1 [file cancers-16-04220-s001.zip › TLB in HNC - Cancers - Table S1.xlsx]

## Sheet: Legend
This file contains the TLB profiles of plasma specimens for all 48 patients and 21 controls included in this study. Each column contains TLB profile for a given subject at a given temperature.
Subject.ID: A unique identifier for each subject
Temp. (°C): Temperature in degrees Celsius (45-90)
DSC: DSC thermogram value in cal/°C.g
Status: patient clinical group, healthy control subject (Control); patient with head and neck cancer (HNC)
Location: location of the cancer
Sex: Male (M), Female (F)

## Sheet: TLB Data saliva
Subject.ID: Temp. (° C):	HNC04	HNC05	HNC06	HNC07	HNC08	HNC09	HNC10	HNC11	HNC12	HNC13	HNC14	HNC15	HNC16	HNC17	HNC18	HNC19	HNC20	HNC21	HNC22	HNC23	HNC24	HNC25	HNC26	HNC28	HNC29	HNC30	HNC31	HNC32	HNC33	HNC34	HNC35	HNC36	HNC37	HNC38	HNC39	HNC41	HNC42	HNC43	HNC44	HNC45	HNC46	HNC48	HNC50	HNC51	HNC52	HNC53	HNC54	HNC55	C01
45	0.00229	4e-05	-0.00145	0.000754	-0.00128	0.000878	0.000939	0.00273	0.02307	0.00378	0.00136	-0.00909	0.00285	0.00292	0.00202	0.00192	0.00561	0.000456	-0.00385	-0.000116	0.00447	0.01167	-0.00877	0.02246	0.0017	-0.00389	0.01219	0.0128	0.00117	0.00189	0.01445	-0.0017	-0.00206	0.00323	0.0025	0.00577	-0.000836	0.0451	0.00438	0.03362	0.01391	0.00752	-0.00138	-0.00549	0.0136	0.02708	-0.000163	0.000854	0.01727
45.1	0.00187	-0.00114	-0.00283	0.000695	-0.000197	0.000738	0.00138	0.00109	0.02433	0.00442	0.00113	-0.00826	0.00549	0.00321	0.00108	0.00218	0.00575	0.000711	-0.00419	-0.000633	0.00381	0.01192	-0.00856	0.02291	0.00179	-0.0041	0.01229	0.01354	0.00114	0.00165	0.0146	-0.00185	-0.00195	0.00328	0.00264	0.00591	-0.000931	0.04613	0.0043	0.03441	0.01705	0.00921	-0.0013	-0.00547	0.01383	0.02721	-0.000116	0.000876	0.01698
45.2	0.00157	-0.00197	-0.00398	0.000542	-0.000494	0.000443	0.00129	-0.000448	0.02246	0.00496	0.000716	-0.00812	0.00662	0.0029	0.00017	0.00216	0.0047	0.000341	-0.00449	-0.00116	0.00346	0.01216	-0.00811	0.02356	0.00193	-0.00382	0.01233	0.01444	0.00115	0.00149	0.01493	-0.00175	-0.00209	0.00328	0.00291	0.0061	-0.00097	0.04745	0.00438	0.03554	0.01889	0.0106	-0.00138	-0.00488	0.01422	0.02723	-0.000169	0.000866	0.01708
45.3	0.00112	-0.00176	-0.00341	0.000521	-0.000125	0.000309	0.00103	-0.00165	0.02556	0.00527	0.00118	-0.00644	0.00641	0.00327	-0.00075	0.00204	0.00323	0.000649	-0.00472	-0.00143	0.00342	0.0123	-0.00737	0.02433	0.00208	-0.00357	0.01239	0.01541	0.0012	0.0014	0.01536	-0.00163	-0.00167	0.00329	0.00303	0.00631	-0.000834	0.04907	0.00461	0.03674	0.02102	0.01197	-0.00139	-0.00377	0.01463	0.02748	-0.000108	0.000874	0.01739
45.4	0.000796	-0.00117	-0.00313	0.000866	0.000331	0.000299	0.00145	-0.001	0.0303	0.00342	0.0024	-0.00701	0.00718	0.00418	-0.00152	0.00206	0.00217	0.000862	-0.00473	-0.00151	0.00426	0.01253	-0.00654	0.02501	0.00214	-0.00378	0.01249	0.01596	0.00123	0.0013	0.01594	-0.00162	-0.000717	0.00322	0.00342	0.00652	-0.00061	0.05038	0.00481	0.03802	0.02211	0.01305	-0.00129	-0.00277	0.0151	0.02768	-0.000108	0.000836	0.01773
45.5	-0.000143	-0.000841	-0.00399	0.000675	0.000207	7.04e-05	0.00147	-0.00208	0.02942	0.00154	0.0069	-0.00701	0.00817	0.004	-0.00268	0.0018	0.000567	0.000287	-0.00468	-0.00158	0.00498	0.01262	-0.00516	0.02546	0.00217	-0.00443	0.01253	0.01635	0.00125	0.00118	0.01643	-0.00158	-0.00046	0.00312	0.00386	0.00679	-0.000362	0.0517	0.00485	0.03928	0.0233	0.01405	-0.00117	-0.00161	0.01548	0.02814	-5.94e-05	0.000773	0.01761
45.6	-0.000669	-0.00169	-0.00699	2.83e-05	-0.00064	4.34e-05	0.000869	-0.00488	0.02776	-9.79e-05	0.00772	-0.00761	0.00738	0.00376	-0.00442	0.00113	-0.0012	0.000143	-0.00478	-0.00168	0.00566	0.01275	-0.00322	0.02607	0.00224	-0.00449	0.01258	0.01717	0.00131	0.0011	0.01697	-0.00169	-3.64e-05	0.00307	0.00434	0.00699	-6.84e-05	0.05316	0.00495	0.04024	0.0236	0.01506	-0.00106	-0.00131	0.01584	0.0282	-7.48e-05	0.000674	0.0176
45.7	-0.00116	-0.00325	-0.00836	-0.000692	-0.00212	2.95e-05	0.000294	-0.00702	0.02641	-0.000721	0.00732	-0.0085	0.00588	0.00359	-0.00579	0.00102	-0.00253	-6.18e-06	-0.00488	-0.00162	0.00627	0.01305	-0.0014	0.02682	0.00234	-0.00378	0.01275	0.01816	0.00141	0.00104	0.01764	-0.00174	0.00041	0.00304	0.00509	0.00724	0.000143	0.05426	0.00512	0.04108	0.02384	0.01619	-0.000893	-0.000985	0.01615	0.02847	5.12e-05	0.000586	0.01744
45.8	-0.00211	-0.00372	-0.00868	-0.000859	-0.00316	-0.000137	-0.000104	-0.00694	0.02265	-0.00116	0.00528	-0.0092	0.0037	0.00293	-0.00668	0.000785	-0.00447	0.000172	-0.00493	-0.00155	0.00686	0.01357	0.0005	0.02755	0.00254	-0.0033	0.01298	0.01895	0.00157	0.000918	0.01793	-0.00119	0.000944	0.0031	0.00615	0.00744	-0.000145	0.05501	0.00533	0.04195	0.02364	0.01688	-0.000634	-0.000554	0.01647	0.0285	7.89e-05	0.000414	0.01709
45.9	-0.00225	-0.00317	-0.00509	-0.000864	-0.00215	-0.000199	0.000828	-0.00477	0.02746	0.00046	0.00489	-0.00713	0.00185	0.00201	-0.0067	0.00074	-0.00475	0.000915	-0.00495	-0.00126	0.00755	0.01414	0.00226	0.0286	0.0027	-0.00292	0.01312	0.01982	0.00171	0.000799	0.01834	-0.000502	0.00218	0.0031	0.00719	0.00777	-0.000188	0.05605	0.0055	0.04311	0.02406	0.01777	-0.000281	-0.000477	0.01694	0.02869	0.000236	0.000336	0.01656
46	-0.00177	-0.00214	-0.00352	-0.00131	-0.00191	4.28e-05	0.00121	-0.00305	0.03339	0.00201	0.00408	-0.00435	0.000205	0.0019	-0.00579	0.000628	-0.00432	0.00161	-0.00503	-0.00118	0.00802	0.0145	0.00357	0.02946	0.00281	-0.00228	0.01317	0.02075	0.00173	0.000758	0.01881	-2.15e-05	0.00382	0.00307	0.00812	0.00791	-0.00023	0.05731	0.00548	0.04399	0.0239	0.01844	-1.63e-05	3.92e-05	0.01716	0.02875	0.000281	0.000211	0.01596
46.1	-0.00193	-0.0016	-0.00353	-0.00126	-0.00157	-5.79e-05	0.00103	-0.00223	0.03377	0.00276	0.00258	-0.00348	-0.00192	0.00095	-0.00506	0.000444	-0.00489	0.00153	-0.00522	-0.0011	0.00861	0.01494	0.00495	0.03037	0.00299	-0.00158	0.0131	0.02169	0.00169	0.000694	0.01942	0.000457	0.00548	0.00306	0.00948	0.0082	-0.000492	0.05882	0.00541	0.04527	0.02442	0.01978	9.05e-05	0.000545	0.01765	0.02891	0.000352	0.000145	0.01544
46.2	-0.00254	-0.000756	-0.0027	-0.00132	-0.000578	-0.000321	0.00146	-0.000963	0.03878	0.00358	0.00262	-0.00173	-0.00391	0.000208	-0.00453	0.000496	-0.00255	0.0018	-0.00576	-0.00095	0.00905	0.0153	0.00636	0.03107	0.00322	-0.000692	0.01288	0.02284	0.00169	0.000488	0.01985	0.0008	0.00672	0.00297	0.01047	0.00846	-0.00066	0.06014	0.00531	0.04599	0.02537	0.0204	0.000207	0.00111	0.01826	0.02934	0.000458	8.4e-05	0.01527
46.3	-0.00284	-0.000179	-0.00142	-0.00246	-0.000945	-0.000261	0.00219	0.000251	0.04553	0.00422	0.00315	-0.000412	-0.00511	4.33e-05	-0.00389	0.000386	0.00312	0.00193	-0.00628	-0.000538	0.00968	0.01557	0.00738	0.03211	0.00342	0.00013	0.01259	0.02388	0.0018	0.000256	0.02042	0.000994	0.00768	0.00283	0.01163	0.00872	-0.00104	0.06147	0.00516	0.04673	0.02648	0.02136	0.000441	0.00196	0.01892	0.02953	0.000504	0.000116	0.01441
46.4	-0.00267	0.00012	0.000764	-0.00321	-0.000186	-0.000113	0.00289	0.000805	0.04783	0.0042	0.00415	-0.000158	-0.00578	-0.000497	-0.00364	0.000281	0.00515	0.00239	-0.00671	-0.000333	0.01027	0.01584	0.00814	0.03296	0.00359	0.000714	0.01237	0.02501	0.00251	1.69e-05	0.02076	0.00146	0.0086	0.00257	0.01232	0.00887	-0.00159	0.06263	0.00437	0.04779	0.02737	0.02197	0.00048	0.00267	0.01917	0.0295	0.000508	0.000139	0.01286
46.5	-0.00236	-0.000461	0.00314	-0.00303	0.000929	-6.89e-05	0.00322	0.00156	0.05104	0.00442	0.00495	0.000909	-0.00644	-0.00116	-0.00341	0.000287	0.00688	0.00223	-0.00695	4.26e-05	0.01088	0.01603	0.00893	0.03384	0.00379	0.00154	0.01219	0.02622	0.00311	-0.000143	0.02125	0.00203	0.00903	0.00229	0.01296	0.00913	-0.00171	0.06391	0.0034	0.04927	0.02826	0.02314	0.000444	0.0046	0.0195	0.02955	0.000693	0.000232	0.01261
46.6	-0.00208	-0.000471	0.00466	-0.00286	0.00192	-0.000171	0.00381	0.00334	0.05755	0.00594	0.00414	0.00518	-0.00769	-0.00152	-0.00294	0.00192	0.00813	0.00281	-0.00726	0.000383	0.01132	0.01606	0.00985	0.03467	0.00403	0.00215	0.01206	0.02728	0.00367	-0.000275	0.02167	0.00217	0.00942	0.00193	0.01366	0.00931	-0.00153	0.06481	0.00241	0.05053	0.02922	0.02413	0.000687	0.00693	0.01993	0.02974	0.000917	0.000328	0.01324
46.7	-0.00065	0.000443	0.00715	-0.00267	0.00366	0.000396	0.00364	0.00542	0.065	0.00877	0.00393	0.02119	-0.00772	1.47e-05	-0.00199	0.00279	0.01001	0.00382	-0.00742	0.000738	0.01193	0.01647	0.0103	0.03565	0.00422	0.00247	0.01204	0.02845	0.00432	-0.00041	0.02219	0.00265	0.01067	0.00162	0.01421	0.00953	-0.00144	0.0659	0.00166	0.05179	0.03135	0.02556	0.00108	0.00938	0.02042	0.02998	0.00106	0.000482	0.01271
46.8	0.00125	0.00297	0.01186	-0.00121	0.00709	0.00141	0.0048	0.01166	0.07755	0.01303	0.00565	0.04978	-0.00294	0.00253	0.00101	0.00401	0.0141	0.00624	-0.00755	0.000973	0.01253	0.01688	0.01005	0.03661	0.00443	0.00283	0.012	0.02989	0.00516	-0.000496	0.02271	0.00315	0.01107	0.00142	0.01451	0.0097	-0.00134	0.06708	0.000981	0.05304	0.03384	0.02729	0.000775	0.01203	0.0209	0.03013	0.00115	0.000561	0.01205
46.9	0.00172	0.00471	0.015	-0.000145	0.00893	0.00177	0.00528	0.01552	0.08543	0.0143	0.00688	0.06033	-0.000569	0.00332	0.00225	0.00454	0.01504	0.0077	-0.00763	0.00146	0.01333	0.01732	0.00952	0.03778	0.00463	0.00367	0.01213	0.03158	0.00613	-0.000539	0.02331	0.00355	0.01187	0.00134	0.01464	0.00987	-0.000846	0.06829	0.000566	0.05423	0.03628	0.02885	3.82e-05	0.01422	0.02122	0.03029	0.00123	0.000701	0.0126
47	0.00175	0.00518	0.01671	0.000202	0.01022	0.00197	0.00529	0.01646	0.09021	0.01414	0.0066	0.06342	0.00151	0.00342	0.00293	0.00484	0.01487	0.00875	-0.00764	0.00188	0.01433	0.01751	0.00916	0.03872	0.0048	0.00402	0.01209	0.03306	0.00701	-0.000637	0.02388	0.00377	0.01165	0.00128	0.01449	0.01009	-0.000789	0.06915	0.00019	0.05541	0.03804	0.03002	-0.000759	0.01606	0.02174	0.03041	0.00128	0.000865	0.01254
47.1	0.00103	0.00427	0.01535	-0.000305	0.00935	0.00163	0.00448	0.01463	0.08454	0.01233	0.00514	0.05914	0.00111	0.00311	0.00258	0.00449	0.01256	0.00871	-0.00748	0.00233	0.01542	0.01794	0.00884	0.03961	0.00506	0.0046	0.01222	0.03446	0.0079	-0.000635	0.02442	0.00398	0.01212	0.00124	0.01461	0.01032	5.8e-05	0.07055	0.00219	0.05704	0.0402	0.03161	-0.000908	0.01773	0.02222	0.03065	0.00135	0.00102	0.01182
47.2	0.000442	0.00311	0.01687	-0.000392	0.00788	0.0011	0.00368	0.01115	0.07189	0.00939	0.00301	0.05056	-0.00175	0.00273	0.00195	0.00408	0.00975	0.00783	-0.00738	0.00256	0.01623	0.01831	0.0091	0.04034	0.00523	0.00471	0.01227	0.03576	0.00871	-0.000607	0.02525	0.00372	0.013	0.00123	0.01474	0.01059	0.000736	0.07206	0.0042	0.05852	0.04195	0.03307	-0.000747	0.01942	0.02259	0.03069	0.00146	0.00111	0.01171
47.3	-1.7e-05	0.00226	0.01736	-0.000511	0.00691	0.00037	0.00367	0.00869	0.06261	0.00664	0.00257	0.04238	-0.00457	0.00197	0.00112	0.0037	0.00645	0.00721	-0.0073	0.00291	0.01699	0.01849	0.00976	0.04123	0.00538	0.005	0.01236	0.03715	0.00959	-0.000604	0.02612	0.00352	0.01419	0.00118	0.01492	0.01093	0.00124	0.07371	0.00653	0.05963	0.04296	0.03463	-0.000335	0.02163	0.02311	0.03099	0.00152	0.00116	0.01241
47.4	-0.000699	-0.000153	0.01388	-0.00117	0.00415	-0.000241	0.00235	0.00439	0.04247	0.00385	0.00188	0.03048	-0.00884	0.00102	-0.000398	0.003	0.00133	0.00568	-0.007	0.00325	0.01782	0.01881	0.01085	0.04215	0.00549	0.00547	0.01238	0.03843	0.01058	-0.000598	0.02688	0.00389	0.01442	0.00116	0.01517	0.01138	0.00132	0.07508	0.00861	0.06048	0.04453	0.03604	0.000302	0.02458	0.02366	0.03139	0.00161	0.00126	0.01311
47.5	-0.000458	-0.00131	0.01118	-0.000917	0.00277	-0.000605	0.00146	0.0014	0.03146	0.00315	0.00117	0.02226	-0.01088	0.000493	-0.000658	0.00263	-0.00234	0.00531	-0.00662	0.00376	0.01871	0.01915	0.01183	0.04318	0.00566	0.00591	0.01253	0.03964	0.01176	-0.000623	0.0277	0.00411	0.01576	0.00119	0.01571	0.01181	0.00205	0.07664	0.01119	0.06201	0.04549	0.03717	0.00116	0.0271	0.02423	0.03176	0.00177	0.0013	0.0127
47.6	2.02e-05	-0.00112	0.00845	-0.000718	0.00169	-0.000489	0.00126	-0.000702	0.02806	0.00307	0.00135	0.01587	-0.0105	0.000889	0.000688	0.00238	-0.00425	0.00514	-0.00646	0.00422	0.01945	0.01948	0.01289	0.04412	0.0059	0.0061	0.01243	0.04078	0.013	-0.000662	0.02866	0.00435	0.01688	0.00123	0.01659	0.01219	0.00265	0.07834	0.01388	0.06366	0.0459	0.03814	0.00174	0.0294	0.02495	0.03217	0.00188	0.00139	0.01245
47.7	0.000843	-0.000196	0.00508	-0.000357	0.000296	-0.000248	0.00126	-0.00317	0.02489	0.00243	0.00131	0.0092	-0.01122	0.0015	0.000678	0.00254	-0.00484	0.00392	-0.00634	0.00453	0.02	0.01989	0.01434	0.04502	0.00616	0.0066	0.01274	0.0418	0.01421	-0.000687	0.02954	0.00452	0.01832	0.00132	0.01743	0.01261	0.0032	0.08049	0.01644	0.06524	0.04653	0.03961	0.00246	0.03112	0.02575	0.03263	0.00203	0.0015	0.01251
47.8	0.00191	2.39e-05	0.00244	-0.000859	-0.00135	-0.000216	0.00098	-0.00471	0.02182	0.00173	0.00149	0.00251	-0.01335	0.00172	-0.000336	0.00247	-0.00498	0.00272	-0.00623	0.00486	0.02068	0.02051	0.01562	0.04611	0.00647	0.00694	0.01302	0.04306	0.0154	-0.000885	0.03035	0.00456	0.01802	0.00131	0.0182	0.01296	0.00358	0.08194	0.01897	0.0667	0.04747	0.04104	0.00315	0.03187	0.0263	0.03299	0.00231	0.00169	0.01305
47.9	0.0027	3.17e-05	0.00136	-0.00101	-0.00276	-0.000157	0.000961	-0.00654	0.02046	0.00142	0.00146	-0.00185	-0.01392	0.00172	-0.000285	0.00207	-0.00217	0.00165	-0.00606	0.00535	0.02145	0.02119	0.01658	0.04726	0.00677	0.00782	0.01311	0.04458	0.0166	-0.000969	0.03115	0.00515	0.01859	0.00128	0.01896	0.01328	0.00394	0.08326	0.02153	0.06818	0.04836	0.04226	0.0035	0.03248	0.02668	0.0332	0.00266	0.00189	0.013
48	0.00331	9.23e-05	0.00222	-0.000545	-0.00313	-0.000353	0.000999	-0.0076	0.01894	0.00118	0.00233	-0.00386	-0.01365	0.00107	0.000127	0.00191	0.000367	0.000788	-0.00585	0.00586	0.02212	0.02194	0.01758	0.04844	0.007	0.00865	0.01324	0.04611	0.01775	-0.00108	0.03204	0.00583	0.01946	0.00134	0.02015	0.01375	0.00413	0.08444	0.02399	0.06984	0.04933	0.04355	0.00401	0.03311	0.02734	0.03349	0.00295	0.00214	0.01261
48.1	0.00402	0.000462	0.00424	6.42e-05	-0.0031	0.000107	0.00131	-0.00698	0.02553	0.00312	0.00414	-0.00361	-0.01016	0.00209	0.00154	0.00224	0.00356	0.00132	-0.00568	0.00636	0.02287	0.02269	0.01861	0.04975	0.0073	0.00905	0.01347	0.04811	0.01888	-0.00119	0.03279	0.00624	0.01995	0.0014	0.02114	0.01421	0.00458	0.08583	0.02648	0.07139	0.05071	0.04474	0.0043	0.03373	0.02797	0.03381	0.00336	0.00253	0.01295
48.2	0.00499	0.00122	0.0055	0.000737	-0.00295	0.000417	0.00142	-0.00541	0.03826	0.00437	0.00563	-0.00279	-0.00711	0.00322	0.00343	0.00272	0.00554	0.0018	-0.00549	0.007	0.02369	0.02339	0.01948	0.05108	0.00762	0.01023	0.01373	0.04991	0.0201	-0.00126	0.03343	0.00668	0.02032	0.00147	0.0222	0.0146	0.00458	0.08716	0.0289	0.07282	0.05222	0.04619	0.00437	0.03428	0.02863	0.03424	0.00379	0.00286	0.01393
48.3	0.00539	0.00156	0.0059	0.00136	-0.00171	0.000262	0.00158	-0.00331	0.04917	0.00442	0.00638	-0.00445	-0.00483	0.0036	0.00343	0.00303	0.00595	0.00196	-0.00534	0.00769	0.02445	0.02382	0.02011	0.05235	0.00788	0.01124	0.01386	0.05203	0.02168	-0.00128	0.03399	0.0072	0.02116	0.00154	0.02317	0.01499	0.00514	0.08833	0.03109	0.07477	0.05366	0.04797	0.00439	0.03495	0.0292	0.0346	0.00422	0.00312	0.0147
48.4	0.00453	0.000409	0.00451	0.00171	-0.000774	0.000161	0.00229	-0.00352	0.04811	0.00324	0.0073	-0.00961	-0.00554	0.00275	0.00222	0.00285	0.00512	0.00122	-0.00503	0.00839	0.0255	0.02401	0.02063	0.05364	0.00819	0.01189	0.01406	0.05401	0.02328	-0.00127	0.03461	0.00789	0.02245	0.00163	0.02404	0.01542	0.00599	0.0897	0.03347	0.07683	0.05486	0.04965	0.00456	0.03592	0.03007	0.03497	0.00467	0.0034	0.01467
48.5	0.00407	-0.000206	0.0046	0.00193	-7.68e-05	0.000904	0.00232	-0.00354	0.05466	0.0036	0.00739	-0.01336	-0.00474	0.00273	0.00193	0.00294	0.00523	0.000739	-0.0047	0.00906	0.02663	0.02422	0.02123	0.05492	0.00844	0.0128	0.0142	0.05599	0.02475	-0.00139	0.03524	0.00854	0.0231	0.00167	0.02525	0.01583	0.00656	0.09109	0.03564	0.07883	0.05614	0.05122	0.00459	0.03703	0.03085	0.03539	0.00511	0.00378	0.01502
48.6	0.00374	-0.00101	0.00485	0.00173	0.000322	0.000916	0.00197	-0.0026	0.06986	0.00364	0.01003	-0.01611	-0.00329	0.00285	0.00171	0.0025	0.00512	-0.000365	-0.00442	0.0098	0.02779	0.02453	0.02205	0.05621	0.00868	0.01356	0.0144	0.05773	0.02619	-0.00152	0.03582	0.00868	0.02415	0.0015	0.02604	0.0162	0.00659	0.09241	0.03787	0.08073	0.05778	0.0531	0.00473	0.03852	0.03146	0.03587	0.0055	0.0042	0.01561
48.7	0.00383	-0.00156	0.0058	0.00191	0.00122	0.000896	0.00182	-0.00245	0.06938	0.00409	0.01816	-0.01989	-0.00109	0.00252	0.00113	0.00216	0.00502	-0.00121	-0.00394	0.01062	0.02889	0.02493	0.02286	0.0575	0.0089	0.01429	0.01463	0.05959	0.02755	-0.00163	0.03644	0.00895	0.02552	0.00113	0.02663	0.01655	0.00694	0.09349	0.0402	0.08254	0.05983	0.05535	0.00535	0.04034	0.03214	0.03633	0.00599	0.00459	0.01633
48.8	0.00415	-0.000888	0.0071	0.00185	0.000751	0.00123	0.00184	-0.0013	0.06792	0.00507	0.02324	-0.02113	0.00242	0.00288	0.00122	0.00257	0.00486	-0.00111	-0.00361	0.01128	0.02986	0.02556	0.02374	0.05877	0.00924	0.01524	0.01479	0.06192	0.02889	-0.00163	0.03704	0.00925	0.02691	0.000846	0.02729	0.01686	0.00723	0.09467	0.04245	0.08448	0.06151	0.05739	0.00577	0.04199	0.03281	0.03675	0.00655	0.005	0.01731
48.9	0.00488	0.000342	0.00842	0.00207	0.00163	0.00156	0.00272	0.00159	0.06636	0.00616	0.02822	-0.01943	0.00624	0.00332	0.00263	0.00306	0.00656	5.99e-05	-0.00324	0.01202	0.03086	0.02611	0.02474	0.05999	0.00951	0.01522	0.0149	0.06397	0.03019	-0.00159	0.03767	0.00986	0.02752	0.000644	0.02696	0.01723	0.00773	0.09547	0.04444	0.08622	0.06348	0.05916	0.00642	0.04363	0.03351	0.0371	0.00705	0.00545	0.0176
49	0.0058	0.00173	0.00924	0.00217	0.003	0.0019	0.00315	0.00471	0.05789	0.00709	0.03158	-0.0184	0.00991	0.00424	0.00318	0.00325	0.00771	0.000536	-0.00276	0.01289	0.03203	0.02663	0.0257	0.06106	0.00976	0.01514	0.01515	0.06612	0.03143	-0.00148	0.03843	0.01042	0.02898	0.00038	0.02685	0.01764	0.00778	0.09668	0.0464	0.08756	0.06523	0.06106	0.00689	0.04495	0.03418	0.03741	0.00752	0.00587	0.01767
49.1	0.00551	0.00222	0.00825	0.0024	0.00381	0.00175	0.00335	0.00591	0.04818	0.00772	0.03272	-0.01975	0.01128	0.00426	0.00268	0.00326	0.00648	0.000303	-0.00211	0.01387	0.03333	0.02722	0.0266	0.06212	0.00989	0.01493	0.01539	0.06813	0.03254	-0.00136	0.03923	0.01076	0.0301	0.000233	0.02691	0.01798	0.00819	0.09782	0.04816	0.08901	0.06747	0.063	0.00713	0.04638	0.03472	0.03754	0.00807	0.00626	0.01766
49.2	0.00562	0.00238	0.00736	0.00233	0.00473	0.00146	0.00296	0.00613	0.04453	0.00789	0.03161	-0.02095	0.01229	0.00426	0.00191	0.00346	0.00529	0.000398	-0.00156	0.01464	0.03468	0.02771	0.02791	0.06333	0.01007	0.0157	0.01552	0.07061	0.03354	-0.00122	0.03996	0.01151	0.03167	0.000116	0.0271	0.0181	0.00905	0.09929	0.0499	0.09081	0.06988	0.06488	0.00744	0.04752	0.0346	0.03707	0.00865	0.00669	0.01721
49.3	0.00516	0.00165	0.00594	0.00169	0.00426	0.00113	0.00255	0.00606	0.03588	0.00632	0.02922	-0.02364	0.00957	0.00391	0.000814	0.00307	0.00328	-8.29e-05	-0.00106	0.0155	0.03579	0.02827	0.02975	0.06462	0.0102	0.01644	0.01563	0.07272	0.03447	-0.00105	0.04087	0.01195	0.03284	4.8e-05	0.02754	0.01809	0.00931	0.10098	0.05174	0.09294	0.07238	0.06669	0.00765	0.04901	0.03402	0.03607	0.00917	0.00717	0.01663
49.4	0.00475	0.000527	0.00457	0.00133	0.00424	0.00094	0.00222	0.0055	0.02339	0.00494	0.02622	-0.02703	0.00737	0.00318	-0.000544	0.00278	0.00224	-0.000873	-0.000464	0.01636	0.03671	0.02872	0.03149	0.06597	0.0104	0.01713	0.01584	0.07537	0.03554	-0.000841	0.04193	0.01285	0.03459	7.42e-06	0.02844	0.01826	0.00915	0.10276	0.05382	0.09508	0.07442	0.06857	0.00806	0.05009	0.03374	0.03566	0.0097	0.00773	0.01631
49.5	0.00459	-0.000694	0.00464	0.00121	0.00396	0.000807	0.00212	0.00463	0.00762	0.00414	0.02395	-0.03041	0.0055	0.00267	-0.00185	0.00265	0.000872	-0.00204	0.000129	0.0173	0.03771	0.02941	0.03319	0.06743	0.01064	0.01864	0.01602	0.07802	0.03656	-0.000697	0.04293	0.01332	0.036	-2.55e-05	0.02936	0.0185	0.00971	0.10449	0.05583	0.09748	0.07593	0.0704	0.00838	0.05116	0.03373	0.03537	0.01022	0.00833	0.01633
49.6	0.00472	-0.00137	0.00559	0.0012	0.00531	0.000841	0.0029	0.00576	0.00292	0.0047	0.02259	-0.03098	0.00713	0.00323	-0.00155	0.0025	-6.19e-05	-0.00247	0.000677	0.01827	0.03883	0.03006	0.03476	0.06885	0.01094	0.02029	0.01618	0.08065	0.03764	-0.000568	0.04385	0.01355	0.03703	1.59e-05	0.03032	0.01883	0.01124	0.1063	0.05793	0.1	0.07763	0.0722	0.00854	0.05233	0.03394	0.0353	0.01084	0.00893	0.01617
49.7	0.00504	-0.000945	0.00764	0.00135	0.00637	0.00139	0.00327	0.00794	-0.00381	0.00511	0.02144	-0.02922	0.00891	0.00432	-0.000676	0.00243	-0.000181	-0.00184	0.00136	0.01931	0.04015	0.03061	0.03626	0.07028	0.0112	0.02145	0.01633	0.08356	0.03866	-0.000474	0.04481	0.01381	0.03777	2.4e-05	0.03116	0.01917	0.01295	0.1081	0.05998	0.10264	0.07883	0.0739	0.00892	0.05347	0.03424	0.03525	0.0115	0.00948	0.01607
49.8	0.00495	-0.000985	0.00741	0.00176	0.006	0.00149	0.00406	0.00927	-0.0063	0.00523	0.02001	-0.02391	0.00825	0.00439	-0.00104	0.00266	-5.47e-05	-0.00162	0.00205	0.0205	0.04155	0.03136	0.03784	0.07162	0.01152	0.02269	0.01659	0.08668	0.03967	-0.000384	0.04576	0.01411	0.03876	-1.86e-05	0.03196	0.01955	0.01485	0.10999	0.06208	0.10537	0.08071	0.07557	0.00944	0.05469	0.03458	0.03517	0.01219	0.01	0.01576
49.9	0.00415	-0.00103	0.00594	0.00156	0.00464	0.00116	0.0051	0.00885	-0.00567	0.00465	0.01775	-0.01608	0.00547	0.00399	-0.000998	0.00297	0.000327	-0.00174	0.00279	0.02168	0.04295	0.03228	0.03956	0.07304	0.01179	0.02371	0.01689	0.08952	0.04062	-0.000325	0.04665	0.01447	0.03872	1.33e-05	0.03272	0.01998	0.01659	0.11175	0.06418	0.10813	0.08185	0.07719	0.01012	0.05571	0.0351	0.03516	0.01283	0.01049	0.01587
50	0.00393	-0.000701	0.00528	0.00115	0.00332	0.00102	0.00523	0.00774	-0.00741	0.00374	0.01586	-0.01238	0.00302	0.00392	-0.000975	0.00271	0.00102	-0.000838	0.0035	0.02288	0.04438	0.03287	0.04131	0.07434	0.01199	0.0245	0.01707	0.09221	0.04158	-0.000279	0.04751	0.01533	0.03908	1.44e-05	0.03368	0.02044	0.01795	0.1135	0.06627	0.11086	0.08325	0.07893	0.01058	0.0566	0.03578	0.03549	0.01348	0.01098	0.01611
50.1	0.00391	0.000233	0.00674	0.000996	0.00257	0.00127	0.00483	0.00624	-0.00502	0.00287	0.01517	-0.00713	0.00205	0.00418	-0.00066	0.00271	0.00181	0.00021	0.00423	0.02399	0.04576	0.03354	0.04277	0.07569	0.01218	0.02524	0.01725	0.09498	0.04255	-0.000321	0.04828	0.01641	0.04009	3.46e-05	0.03477	0.02088	0.01894	0.11488	0.06826	0.11339	0.08455	0.08091	0.01107	0.05716	0.03658	0.03591	0.01415	0.01135	0.01654
50.2	0.00328	0.000328	0.00536	0.00109	0.00155	0.00127	0.00402	0.00397	-0.00512	0.00143	0.01392	-0.00579	-0.000453	0.00362	-0.000455	0.00306	0.00121	0.000442	0.00491	0.0251	0.04711	0.03433	0.04412	0.07716	0.01236	0.0262	0.01754	0.09821	0.04349	-0.0003	0.04912	0.01727	0.04129	0.000111	0.03584	0.02139	0.02161	0.11632	0.07016	0.1159	0.08604	0.08294	0.01135	0.05819	0.03742	0.03635	0.01478	0.01181	0.01673
50.3	0.00403	0.00045	0.00476	0.00146	0.00251	0.00114	0.00398	0.00456	7.43e-05	0.0008	0.01282	-0.00253	-0.000646	0.0035	-0.00014	0.0033	0.00108	0.00112	0.00571	0.02625	0.04852	0.03479	0.04562	0.07871	0.01249	0.02718	0.01785	0.10127	0.04446	-0.000253	0.04998	0.01832	0.04246	0.000153	0.037	0.02187	0.02502	0.11791	0.07211	0.11878	0.08683	0.08485	0.0116	0.05963	0.03852	0.03673	0.01533	0.0122	0.01664
50.4	0.00394	0.000769	0.00476	0.0016	0.00202	0.00129	0.00393	0.0052	-0.00316	0.00091	0.01286	0.000318	0.00045	0.00408	-0.000314	0.00287	0.000936	0.00179	0.00651	0.02759	0.05009	0.03499	0.04707	0.08022	0.01261	0.02816	0.0182	0.1044	0.04543	-0.00028	0.05089	0.01958	0.04366	0.000209	0.03829	0.02236	0.02859	0.11929	0.07397	0.12174	0.08806	0.0871	0.01165	0.06083	0.03941	0.03718	0.0159	0.01255	0.01644
50.5	0.00322	0.000878	0.00412	0.00178	0.00217	0.00136	0.00387	0.00334	-0.01118	0.000901	0.01345	7.99e-06	-0.000947	0.00408	-0.000575	0.00279	0.000514	0.00161	0.00737	0.02889	0.05174	0.03529	0.04787	0.08169	0.01273	0.02933	0.0185	0.10771	0.04634	-0.000281	0.05158	0.02066	0.04467	0.00022	0.03941	0.02292	0.03162	0.12055	0.07583	0.1245	0.09057	0.08946	0.01164	0.06164	0.04042	0.03778	0.01644	0.01292	0.01581
50.6	0.00263	5.98e-05	0.00397	0.00224	0.00253	0.000941	0.00378	0.00246	-0.02261	-6.33e-05	0.0128	-0.00089	-0.00298	0.00342	-0.00176	0.00269	0.000201	0.000212	0.00836	0.03043	0.05338	0.0359	0.04893	0.08331	0.01282	0.0307	0.01874	0.11131	0.04723	-0.000265	0.05249	0.02151	0.04548	0.000268	0.0406	0.02355	0.03429	0.12211	0.07756	0.12748	0.09353	0.09184	0.01193	0.06321	0.04152	0.03843	0.01696	0.01324	0.0161
50.7	0.00238	-0.00011	0.00274	0.00263	0.00163	0.000712	0.00353	0.00242	-0.02797	-0.000826	0.01259	-0.00281	-0.00459	0.00244	-0.00246	0.0027	0.000476	-0.000727	0.00925	0.032	0.05509	0.03636	0.04995	0.08469	0.01293	0.03195	0.01876	0.11491	0.04808	-0.000263	0.05339	0.02257	0.04639	0.000249	0.04166	0.02405	0.03669	0.12399	0.07907	0.13032	0.09638	0.09413	0.0119	0.06437	0.04251	0.03904	0.0174	0.01349	0.01643
50.8	0.00321	0.000692	0.00201	0.00296	0.00147	0.0012	0.00336	0.00362	-0.02921	0.000518	0.01443	-0.00351	-0.00474	0.00302	-0.00278	0.0027	0.000132	-0.000155	0.0103	0.03364	0.05691	0.03722	0.05122	0.08606	0.01309	0.03289	0.01897	0.11845	0.04891	-0.000227	0.0546	0.02387	0.04747	0.000218	0.04282	0.02456	0.03897	0.12628	0.0806	0.1332	0.09979	0.09696	0.01216	0.06622	0.04337	0.03958	0.01791	0.01383	0.01617
50.9	0.00361	0.00106	0.00215	0.00309	0.00217	0.00147	0.00349	0.00641	-0.02913	0.00131	0.01509	-0.00493	-0.0058	0.00374	-0.00271	0.00223	-2.23e-05	0.000244	0.01142	0.03551	0.05887	0.03807	0.05256	0.0874	0.01326	0.03367	0.01922	0.12204	0.04984	-0.000164	0.05568	0.02532	0.049	0.000196	0.04401	0.02504	0.04106	0.12865	0.08221	0.13591	0.10253	0.09952	0.01253	0.06793	0.04446	0.04019	0.01821	0.01405	0.0157
51	0.00351	0.000133	0.00203	0.00363	0.00362	0.00113	0.00329	0.00827	-0.02819	0.00197	0.01471	-0.00531	-0.00557	0.00408	-0.00185	0.00181	0.00585	0.000374	0.01259	0.03739	0.06089	0.039	0.05399	0.08874	0.01341	0.03448	0.01954	0.12588	0.05074	-9.83e-05	0.05698	0.02683	0.05061	0.00026	0.04502	0.02559	0.04278	0.13103	0.08378	0.13891	0.10519	0.10182	0.01286	0.06952	0.04554	0.04088	0.01848	0.01425	0.01596
51.1	0.00344	-0.00129	0.00177	0.00373	0.00422	0.00104	0.00281	0.00797	-0.02764	0.00209	0.01361	-0.00384	-0.00609	0.00442	-0.000747	0.00195	0.00916	4.36e-05	0.01372	0.03887	0.06289	0.03968	0.05546	0.09007	0.01353	0.03509	0.01974	0.13011	0.05154	-4.25e-05	0.05826	0.02853	0.05195	0.000247	0.04582	0.02615	0.04441	0.13355	0.08515	0.14213	0.10709	0.10377	0.01324	0.07144	0.04645	0.04136	0.01876	0.0144	0.01659
51.2	0.00363	-0.00196	0.00101	0.00397	0.00489	0.000892	0.00302	0.00752	-0.01882	0.00314	0.01243	-0.0006	-0.0056	0.00475	0.0007	0.00187	0.01108	0.000808	0.01489	0.04036	0.06505	0.04051	0.05709	0.09136	0.01366	0.03549	0.02006	0.13421	0.05241	5.4e-05	0.05964	0.02988	0.05296	0.000258	0.04688	0.02676	0.04636	0.13609	0.08652	0.14566	0.10946	0.10622	0.0136	0.07332	0.04729	0.04184	0.01908	0.01456	0.01743
51.3	0.00409	-0.00127	0.0011	0.00419	0.00535	0.00119	0.00383	0.00901	-0.00764	0.00407	0.01164	0.00289	-0.00331	0.00524	0.00138	0.00227	0.01322	0.00233	0.01619	0.04199	0.06701	0.04156	0.05858	0.09249	0.01377	0.03592	0.02036	0.13832	0.05327	0.000178	0.06105	0.03108	0.05397	0.000337	0.04777	0.02726	0.04777	0.13831	0.08801	0.14873	0.112	0.10859	0.01408	0.07536	0.0475	0.04192	0.01933	0.01465	0.01882
51.4	0.00454	-0.0003	0.00281	0.0052	0.00597	0.00165	0.00413	0.01236	0.00195	0.00492	0.01139	0.00595	-0.0011	0.00603	0.00241	0.00284	0.01427	0.00335	0.01745	0.04368	0.06903	0.04254	0.06027	0.09396	0.01385	0.03673	0.02068	0.14275	0.05414	0.000323	0.06267	0.03231	0.05512	0.000447	0.04883	0.02772	0.04924	0.14097	0.08975	0.15221	0.11317	0.11097	0.01465	0.07716	0.04792	0.04194	0.01943	0.0146	0.01871
51.5	0.00583	0.00201	0.00615	0.00598	0.00758	0.00227	0.00508	0.01583	0.01645	0.00615	0.01159	0.00755	0.00137	0.00754	0.00359	0.0034	0.01498	0.00507	0.01877	0.04552	0.0712	0.04348	0.06205	0.09527	0.01389	0.03795	0.02095	0.14711	0.05502	0.000462	0.0641	0.03341	0.05653	0.000534	0.04987	0.02834	0.05104	0.14374	0.09151	0.15591	0.11421	0.11316	0.01512	0.07932	0.04841	0.04202	0.01944	0.01437	0.01818
51.6	0.00647	0.00383	0.00854	0.00632	0.00897	0.00279	0.00536	0.01483	0.01869	0.00659	0.0114	0.00852	0.00343	0.00819	0.00421	0.00328	0.01463	0.00557	0.02016	0.04761	0.07344	0.0444	0.06396	0.09667	0.01395	0.03916	0.02132	0.15133	0.05595	0.000607	0.06569	0.03457	0.05856	0.000579	0.05108	0.02903	0.05304	0.1463	0.09341	0.16012	0.11607	0.11553	0.01573	0.08193	0.04923	0.04233	0.01937	0.01404	0.01751
51.7	0.00659	0.00371	0.00663	0.00674	0.01036	0.00289	0.00528	0.01414	0.02208	0.00601	0.01091	0.00734	0.00497	0.00787	0.00424	0.00403	0.01359	0.00561	0.02158	0.04974	0.07572	0.04516	0.06589	0.09784	0.01396	0.03983	0.02152	0.15571	0.05688	0.000761	0.06714	0.03576	0.06014	0.000689	0.05215	0.02938	0.0549	0.14917	0.09503	0.16406	0.1176	0.11777	0.01631	0.08455	0.05029	0.04283	0.01921	0.01359	0.0168
51.8	0.00641	0.00398	0.00566	0.0073	0.0116	0.00292	0.00555	0.01414	0.02666	0.00558	0.01006	0.0051	0.00528	0.00894	0.0036	0.00451	0.01213	0.00558	0.02316	0.05214	0.07837	0.04629	0.06801	0.09904	0.01406	0.04099	0.02175	0.16043	0.05787	0.000853	0.06877	0.03691	0.06156	0.000842	0.05347	0.02978	0.05691	0.15259	0.09674	0.16798	0.1191	0.12059	0.01689	0.08706	0.05144	0.04335	0.01899	0.01298	0.01581
51.9	0.0063	0.00323	0.00538	0.0076	0.01181	0.00245	0.00525	0.01555	0.03421	0.00472	0.00802	0.00532	0.00412	0.00973	0.00321	0.00466	0.01055	0.00501	0.02476	0.05451	0.08131	0.04742	0.07001	0.10027	0.01413	0.04231	0.02212	0.16539	0.05884	0.00096	0.0702	0.03822	0.06282	0.000943	0.05488	0.03018	0.05866	0.15588	0.09825	0.17203	0.12137	0.12323	0.0173	0.08932	0.05241	0.04378	0.01867	0.0123	0.01441
52	0.00608	0.00162	0.00314	0.00714	0.01054	0.00236	0.0048	0.01575	0.03762	0.0028	0.00565	0.00385	0.00133	0.00966	0.00278	0.00426	0.00927	0.00445	0.02643	0.05705	0.08411	0.04868	0.07237	0.10144	0.01427	0.04382	0.02252	0.17028	0.0598	0.00113	0.07174	0.03933	0.06405	0.00104	0.05641	0.03066	0.06025	0.15885	0.09985	0.17595	0.12415	0.12615	0.01799	0.09149	0.05365	0.04431	0.01828	0.01161	0.01392
52.1	0.0063	-0.000134	0.00194	0.00738	0.01034	0.00261	0.00402	0.016	0.04595	0.002	0.00423	0.00489	-0.000243	0.00891	0.0027	0.00407	0.00835	0.00411	0.0282	0.05955	0.08695	0.04993	0.07473	0.10256	0.01431	0.04541	0.02287	0.17517	0.06066	0.0012	0.07331	0.04063	0.06438	0.00116	0.05761	0.03123	0.06171	0.16146	0.10151	0.17967	0.12897	0.12947	0.0187	0.09378	0.05497	0.04512	0.0179	0.01095	0.0142
52.2	0.00664	-0.000724	0.00275	0.00726	0.01047	0.00292	0.00387	0.01775	0.05159	0.00193	0.00387	0.00605	-0.000212	0.00858	0.00282	0.00381	0.00864	0.00435	0.02993	0.06213	0.08981	0.05122	0.07709	0.1038	0.01439	0.04756	0.02326	0.18048	0.0617	0.00123	0.07489	0.04229	0.06499	0.0013	0.05905	0.03189	0.06351	0.16396	0.10336	0.18375	0.13562	0.13379	0.01925	0.09586	0.05626	0.04594	0.01739	0.01027	0.01437
52.3	0.00655	-0.0016	0.0035	0.00697	0.0103	0.00296	0.00491	0.01852	0.04068	0.00162	0.0043	0.00544	-0.000213	0.0082	0.00288	0.00367	0.00897	0.0049	0.03177	0.06474	0.0928	0.05247	0.07933	0.10506	0.01436	0.0498	0.02357	0.18597	0.06271	0.00118	0.07654	0.04366	0.06523	0.00143	0.06052	0.03254	0.06487	0.16629	0.10522	0.18788	0.14284	0.13847	0.01979	0.09819	0.05777	0.04692	0.0169	0.00965	0.01505
52.4	0.00605	-0.00175	0.00438	0.00718	0.00926	0.00321	0.00511	0.01736	0.03564	0.000784	0.00374	0.00319	-0.000895	0.00844	0.00448	0.00352	0.00946	0.00514	0.03378	0.06752	0.09603	0.05377	0.08157	0.10627	0.01432	0.05182	0.02412	0.19191	0.06373	0.00115	0.07805	0.04527	0.06619	0.00156	0.06184	0.03327	0.06646	0.16882	0.10706	0.19213	0.14964	0.14318	0.02021	0.1006	0.05934	0.04794	0.01634	0.00903	0.01552
52.5	0.00732	-0.00074	0.0064	0.00744	0.0107	0.00352	0.00562	0.01872	0.04012	0.0012	0.00426	0.00499	0.00212	0.00929	0.00625	0.00369	0.00858	0.00571	0.03592	0.07046	0.09937	0.05497	0.08367	0.1075	0.01433	0.05359	0.02468	0.19813	0.06477	0.00116	0.07969	0.04718	0.06666	0.00171	0.0633	0.03403	0.06831	0.17173	0.10875	0.19648	0.15545	0.14741	0.02069	0.10329	0.06088	0.04903	0.01575	0.00842	0.01649
52.6	0.00924	0.000346	0.00942	0.00753	0.0122	0.00409	0.00628	0.0213	0.04937	0.00179	0.0045	0.00864	0.00517	0.0097	0.00704	0.00388	0.01201	0.0062	0.03816	0.07362	0.10297	0.05606	0.08564	0.10882	0.01436	0.05564	0.02516	0.20452	0.06576	0.00114	0.08142	0.04949	0.06748	0.00181	0.06531	0.0348	0.07001	0.17506	0.1105	0.20079	0.16137	0.15181	0.0211	0.1062	0.06233	0.05008	0.01507	0.00783	0.01691
52.7	0.01074	0.0023	0.01169	0.00718	0.01344	0.00461	0.00717	0.0236	0.05722	0.00185	0.00442	0.00968	0.00792	0.01022	0.0075	0.00401	0.01817	0.00712	0.0406	0.07716	0.10692	0.05729	0.08753	0.11002	0.01439	0.05764	0.02565	0.21096	0.06667	0.00115	0.0833	0.05197	0.06878	0.00188	0.06699	0.0356	0.07137	0.17852	0.11216	0.20518	0.16742	0.15641	0.02124	0.10919	0.0638	0.05135	0.01435	0.00725	0.01636
52.8	0.01117	0.00443	0.01351	0.00715	0.01331	0.00476	0.00778	0.02439	0.06098	0.000967	0.00528	0.00865	0.00846	0.01065	0.00706	0.00415	0.02214	0.00725	0.04313	0.08065	0.11104	0.05845	0.08972	0.11103	0.01442	0.05948	0.02619	0.21802	0.06772	0.00126	0.08533	0.05421	0.07027	0.00192	0.06876	0.03636	0.07185	0.1822	0.11378	0.20885	0.17341	0.16091	0.02146	0.1125	0.06543	0.0527	0.01362	0.0066	0.01593
52.9	0.0112	0.00522	0.0136	0.00736	0.01322	0.00499	0.00787	0.02486	0.06091	0.000254	0.00581	0.00788	0.00862	0.01051	0.00589	0.00456	0.02367	0.00719	0.04578	0.0841	0.11526	0.05994	0.09229	0.11219	0.01443	0.06099	0.02676	0.22506	0.06885	0.00142	0.08753	0.0568	0.07165	0.00191	0.07018	0.03709	0.0717	0.18661	0.1152	0.21237	0.17981	0.16521	0.02199	0.11607	0.06698	0.0539	0.01291	0.00609	0.01563
53	0.0124	0.00555	0.01399	0.00754	0.01347	0.00523	0.00778	0.02456	0.06155	0.000891	0.00759	0.00987	0.00973	0.00976	0.00464	0.00466	0.02378	0.00718	0.04856	0.08769	0.11961	0.06144	0.09466	0.11326	0.01446	0.06346	0.02725	0.23244	0.06994	0.0015	0.08982	0.05982	0.07278	0.0019	0.07197	0.03786	0.0716	0.19081	0.11679	0.21605	0.18569	0.1696	0.02234	0.11966	0.06861	0.05514	0.0123	0.00563	0.01527
53.1	0.01384	0.00596	0.0148	0.00776	0.01416	0.00533	0.00728	0.02339	0.06268	0.00219	0.0086	0.01211	0.01095	0.0091	0.00373	0.00495	0.02418	0.0074	0.05141	0.09151	0.12399	0.06316	0.09737	0.11433	0.01448	0.06609	0.02799	0.23993	0.07112	0.00159	0.0922	0.06356	0.07392	0.00185	0.07351	0.03873	0.07204	0.19521	0.1184	0.21996	0.1911	0.17403	0.02278	0.12341	0.07029	0.05655	0.01177	0.00523	0.01515
53.2	0.01439	0.00744	0.01532	0.0077	0.01392	0.00523	0.00694	0.02273	0.05858	0.00269	0.0093	0.01264	0.01272	0.0085	0.00336	0.00533	0.02463	0.0074	0.05426	0.09538	0.12846	0.06466	0.10008	0.11537	0.01442	0.06861	0.02859	0.2477	0.0722	0.00171	0.09464	0.068	0.07488	0.00175	0.07479	0.03954	0.07267	0.19994	0.11983	0.22424	0.19629	0.17862	0.02319	0.1272	0.07194	0.05801	0.01124	0.00486	0.01508
53.3	0.01428	0.00792	0.01443	0.00808	0.01259	0.00491	0.00651	0.02105	0.05625	0.00276	0.00944	0.01308	0.01273	0.00747	0.00298	0.00543	0.0258	0.00738	0.05728	0.0995	0.133	0.06624	0.10309	0.11648	0.01438	0.07121	0.02923	0.25562	0.07328	0.00185	0.0972	0.07249	0.07589	0.00161	0.0761	0.0404	0.07352	0.20508	0.12114	0.22893	0.20101	0.18313	0.02372	0.13112	0.07352	0.05952	0.01076	0.00447	0.01544
53.4	0.01513	0.00881	0.01552	0.00843	0.01191	0.00543	0.00652	0.0199	0.06494	0.00377	0.00962	0.01497	0.01253	0.00805	0.00325	0.00539	0.02666	0.00847	0.0604	0.10383	0.13777	0.06785	0.10599	0.11745	0.01438	0.07367	0.0299	0.26389	0.07434	0.0019	0.09991	0.07684	0.0774	0.0015	0.07745	0.04131	0.07414	0.21024	0.12234	0.23408	0.205	0.18741	0.02418	0.13549	0.07522	0.06102	0.01027	0.00402	0.01584
53.5	0.01608	0.00863	0.0148	0.00889	0.01208	0.00576	0.00647	0.0193	0.06658	0.00418	0.01016	0.01543	0.0138	0.00879	0.00384	0.00549	0.02634	0.0104	0.06362	0.10819	0.14257	0.06976	0.10923	0.11852	0.01442	0.07637	0.03058	0.27227	0.07532	0.00194	0.10268	0.08114	0.07899	0.00133	0.0792	0.04219	0.07529	0.21576	0.12367	0.24003	0.20871	0.19214	0.02485	0.14008	0.07704	0.06247	0.00977	0.00367	0.01612
53.6	0.01629	0.00816	0.01435	0.00951	0.01324	0.00595	0.00692	0.01906	0.06693	0.00484	0.01052	0.0144	0.01602	0.00945	0.00447	0.00591	0.02522	0.01113	0.06691	0.11262	0.14773	0.07164	0.11283	0.11962	0.01441	0.0789	0.03125	0.28089	0.07636	0.00201	0.10554	0.08505	0.08059	0.00117	0.08084	0.04307	0.0768	0.22127	0.12494	0.24604	0.21255	0.1969	0.02548	0.14481	0.07891	0.06405	0.00918	0.00339	0.01569
53.7	0.01718	0.00742	0.01282	0.01	0.014	0.00637	0.00712	0.01801	0.06325	0.00499	0.01047	0.01313	0.01672	0.00988	0.00473	0.00605	0.02283	0.01078	0.07047	0.11748	0.15336	0.07359	0.11611	0.12075	0.01445	0.08162	0.03198	0.28958	0.07742	0.00211	0.10843	0.08894	0.08296	0.00104	0.08325	0.04398	0.07812	0.22718	0.12645	0.252	0.21629	0.20228	0.02615	0.14944	0.08089	0.06577	0.00852	0.00314	0.01533
53.8	0.0179	0.00689	0.01238	0.01018	0.01425	0.00689	0.00761	0.01766	0.06471	0.00473	0.01019	0.01222	0.01671	0.01022	0.00499	0.006	0.01977	0.01172	0.07427	0.12256	0.15924	0.07559	0.11987	0.1219	0.01446	0.08474	0.03263	0.29848	0.07843	0.00206	0.11132	0.09304	0.08472	0.00091	0.08514	0.04488	0.0788	0.23308	0.12784	0.25807	0.22093	0.20769	0.02671	0.15419	0.08286	0.06763	0.00789	0.00289	0.01529
53.9	0.01783	0.00658	0.01246	0.01069	0.01407	0.00713	0.00784	0.01742	0.06692	0.00565	0.00992	0.01124	0.01693	0.01004	0.00512	0.0057	0.01739	0.01185	0.07824	0.12784	0.1653	0.07754	0.12367	0.12308	0.01452	0.08835	0.03339	0.30801	0.07958	0.00211	0.11428	0.09677	0.08723	0.000835	0.08716	0.04588	0.08024	0.23908	0.12952	0.26493	0.22579	0.21333	0.02738	0.15906	0.08524	0.06955	0.00732	0.0027	0.01437
54	0.01695	0.0057	0.01131	0.01082	0.01256	0.00719	0.00732	0.01759	0.06576	0.00619	0.00904	0.00912	0.01705	0.00919	0.00502	0.00592	0.01543	0.01199	0.08237	0.13332	0.17153	0.07947	0.12739	0.12431	0.01452	0.09153	0.03398	0.31682	0.08077	0.00214	0.11742	0.10106	0.08926	0.000807	0.08935	0.04682	0.08164	0.24524	0.13111	0.27203	0.23052	0.21925	0.02796	0.16408	0.08765	0.07157	0.00683	0.00256	0.0135
54.1	0.01589	0.00471	0.0094	0.01046	0.01165	0.00709	0.00685	0.01534	0.0613	0.00539	0.00768	0.00589	0.0142	0.00894	0.00504	0.0061	0.01296	0.01236	0.08676	0.13913	0.17826	0.08151	0.1313	0.12558	0.0145	0.09595	0.03455	0.3261	0.0821	0.00222	0.1208	0.10527	0.09115	0.000768	0.09191	0.04768	0.08329	0.25151	0.13285	0.27923	0.23548	0.22551	0.02867	0.16897	0.09	0.07365	0.00642	0.00249	0.0133
54.2	0.01562	0.00469	0.00859	0.01053	0.01119	0.00707	0.0071	0.01476	0.06529	0.00635	0.00687	0.00378	0.01409	0.00919	0.00645	0.00626	0.01078	0.01286	0.09144	0.14541	0.18534	0.08363	0.13536	0.12683	0.01451	0.10169	0.03522	0.33565	0.08337	0.00224	0.12426	0.10924	0.09279	0.000755	0.09442	0.04853	0.0848	0.25813	0.13461	0.28651	0.24055	0.23186	0.02927	0.17427	0.09249	0.07596	0.00608	0.00248	0.01365
54.3	0.01694	0.00525	0.00959	0.0106	0.01183	0.00738	0.00761	0.01654	0.07881	0.00804	0.00724	0.00544	0.01505	0.01019	0.00843	0.00676	0.01052	0.01376	0.09627	0.15184	0.19277	0.08605	0.13967	0.12811	0.01459	0.10811	0.03597	0.34592	0.08477	0.00233	0.12793	0.11335	0.09444	0.00081	0.09677	0.04944	0.08646	0.26528	0.1363	0.29403	0.24605	0.23851	0.02994	0.17937	0.09522	0.07838	0.00587	0.00255	0.01384
54.4	0.01904	0.00586	0.012	0.00996	0.01376	0.00766	0.00818	0.01919	0.08852	0.0094	0.00759	0.00821	0.01799	0.01089	0.0114	0.0071	0.01034	0.01449	0.10118	0.15844	0.20045	0.08851	0.1435	0.12947	0.01467	0.11447	0.03685	0.3557	0.08627	0.0024	0.13174	0.11766	0.0956	0.00082	0.09881	0.05038	0.08824	0.27246	0.138	0.30223	0.25228	0.24543	0.03056	0.18448	0.09793	0.08083	0.00572	0.00267	0.0141
54.5	0.02068	0.00593	0.01288	0.009	0.01434	0.00809	0.00831	0.02085	0.09059	0.01082	0.0074	0.00952	0.02057	0.01139	0.01273	0.00702	0.00969	0.01462	0.10643	0.16523	0.20838	0.09079	0.1479	0.13085	0.01472	0.12061	0.03777	0.3662	0.08784	0.00252	0.13593	0.12234	0.09706	0.000818	0.10146	0.05135	0.09048	0.28014	0.13987	0.31098	0.25875	0.25289	0.03123	0.19067	0.10067	0.08361	0.00557	0.0028	0.01415
54.6	0.02173	0.0057	0.01313	0.00861	0.01517	0.00847	0.00925	0.02213	0.08952	0.01111	0.00709	0.00919	0.02088	0.01122	0.01239	0.00733	0.0086	0.01472	0.11206	0.17224	0.2166	0.09305	0.15234	0.1323	0.01475	0.12657	0.03867	0.37628	0.08945	0.00247	0.14052	0.1271	0.09852	0.000837	0.10409	0.05234	0.09256	0.28845	0.14171	0.31996	0.26517	0.26019	0.03192	0.19662	0.10358	0.08657	0.00544	0.00297	0.01479
54.7	0.02309	0.00524	0.01294	0.00957	0.01815	0.00871	0.00982	0.02327	0.09173	0.01071	0.00712	0.01027	0.02164	0.01158	0.01185	0.00775	0.0079	0.01587	0.11784	0.17964	0.22552	0.09543	0.15688	0.13375	0.01481	0.1325	0.0396	0.3869	0.0911	0.00228	0.14574	0.13219	0.10072	0.00085	0.10711	0.05325	0.09476	0.29706	0.14372	0.32901	0.27194	0.2675	0.03264	0.20312	0.10656	0.08953	0.00537	0.0032	0.01502
54.8	0.0253	0.00538	0.012	0.01067	0.02087	0.00885	0.0101	0.02322	0.09387	0.01068	0.00638	0.01378	0.02088	0.01196	0.01187	0.00777	0.00856	0.01637	0.12363	0.18707	0.23412	0.09798	0.16175	0.1352	0.01489	0.13794	0.04057	0.39708	0.09281	0.00214	0.151	0.13787	0.10298	0.00082	0.11023	0.05413	0.09702	0.30614	0.14578	0.33828	0.27918	0.27526	0.03351	0.21011	0.1095	0.09239	0.00537	0.00347	0.01536
54.9	0.02597	0.00492	0.01283	0.01146	0.0207	0.00915	0.00995	0.02268	0.09802	0.01102	0.00543	0.01974	0.01944	0.01228	0.01159	0.00848	0.01026	0.01619	0.12971	0.19479	0.24308	0.10064	0.16667	0.13666	0.01496	0.14358	0.04159	0.40743	0.09464	0.00203	0.15639	0.144	0.1054	0.000786	0.11353	0.05498	0.09973	0.31588	0.14772	0.34833	0.28755	0.28354	0.03438	0.21739	0.11255	0.09552	0.00548	0.00382	0.01499
55	0.02689	0.00423	0.01494	0.01213	0.01976	0.00957	0.0105	0.02201	0.10312	0.01153	0.00444	0.02312	0.02005	0.01332	0.01221	0.00908	0.01166	0.01619	0.13612	0.20294	0.2524	0.10331	0.17249	0.13814	0.01501	0.14915	0.04264	0.41758	0.09647	0.00191	0.16174	0.15013	0.10787	0.000813	0.11689	0.05584	0.10266	0.32585	0.14972	0.35913	0.29672	0.2923	0.03547	0.2254	0.11566	0.09877	0.00568	0.00415	0.0149
55.1	0.02745	0.00397	0.01466	0.01281	0.0182	0.00973	0.0108	0.02007	0.09552	0.01195	0.00412	0.0221	0.02003	0.01347	0.01272	0.00955	0.01013	0.01586	0.14285	0.21152	0.26244	0.10604	0.17922	0.13955	0.01503	0.15441	0.0437	0.42818	0.09835	0.00182	0.16733	0.15627	0.11061	0.000881	0.12032	0.05677	0.10576	0.33613	0.15186	0.37008	0.30591	0.30135	0.03741	0.23545	0.11914	0.10237	0.00591	0.00448	0.01554
55.2	0.02759	0.00319	0.01262	0.01319	0.01656	0.00961	0.01016	0.01763	0.07811	0.01202	0.00347	0.01813	0.01659	0.01198	0.01199	0.01001	0.00903	0.01483	0.14978	0.22027	0.2726	0.10897	0.18588	0.14096	0.01507	0.15972	0.04484	0.43879	0.10029	0.0017	0.17286	0.16282	0.11329	0.000932	0.12369	0.05769	0.10871	0.34656	0.15397	0.38103	0.31507	0.31065	0.03955	0.24522	0.12264	0.10598	0.00616	0.00482	0.01517
55.3	0.02767	0.00193	0.00937	0.01269	0.01279	0.00937	0.00938	0.01631	0.0688	0.01028	0.00346	0.01375	0.01322	0.01043	0.01077	0.00953	0.00947	0.01409	0.1571	0.22942	0.28335	0.11208	0.19277	0.1425	0.01509	0.16523	0.04607	0.44977	0.10226	0.0016	0.17858	0.16903	0.11611	0.001	0.12666	0.05863	0.11189	0.3567	0.156	0.39258	0.32412	0.32029	0.04157	0.25499	0.12602	0.10969	0.00653	0.00524	0.01513
55.4	0.0277	0.000199	0.00684	0.01214	0.01004	0.00925	0.00915	0.015	0.06225	0.00736	0.00309	0.00893	0.00929	0.00891	0.00892	0.00981	0.00887	0.01269	0.1646	0.23877	0.29425	0.11512	0.19936	0.14408	0.01512	0.17077	0.04736	0.46081	0.10428	0.00136	0.18432	0.17584	0.11881	0.00101	0.12954	0.05951	0.11487	0.36577	0.15811	0.40465	0.33276	0.33012	0.04332	0.26478	0.12936	0.11314	0.00687	0.0057	0.01514
55.5	0.0286	-0.000201	0.00624	0.01184	0.00928	0.00934	0.00941	0.0155	0.06046	0.00514	0.00398	0.00912	0.00673	0.00912	0.00863	0.01052	0.00803	0.01125	0.17251	0.24891	0.30596	0.11838	0.20631	0.14575	0.01523	0.17639	0.04885	0.47175	0.10634	0.000967	0.19011	0.1829	0.12151	0.000963	0.13279	0.06039	0.1178	0.37462	0.16027	0.41707	0.34212	0.34026	0.04507	0.27454	0.13288	0.1168	0.00731	0.00618	0.01602
55.6	0.0298	-0.000784	0.00886	0.01233	0.0099	0.01008	0.01086	0.02002	0.06701	0.0051	0.00593	0.01513	0.00874	0.01419	0.00942	0.01126	0.0105	0.01142	0.18071	0.25914	0.31786	0.12176	0.21358	0.14749	0.01532	0.18215	0.05038	0.48263	0.10839	0.000568	0.19591	0.1898	0.12436	0.00086	0.13617	0.06129	0.1206	0.38375	0.16237	0.42949	0.35181	0.35112	0.04683	0.28478	0.13666	0.12062	0.00776	0.00667	0.01677
55.7	0.03139	-0.00155	0.01009	0.01251	0.00984	0.01067	0.01173	0.02252	0.0754	0.00521	0.00701	0.01564	0.00908	0.01676	0.00959	0.01191	0.0102	0.01153	0.18926	0.26975	0.33016	0.12518	0.22088	0.1493	0.01542	0.18804	0.05186	0.49368	0.1104	0.000137	0.20205	0.19681	0.12706	0.000716	0.13965	0.06222	0.12387	0.39409	0.16435	0.44258	0.36217	0.36218	0.04849	0.29529	0.14047	0.12476	0.00827	0.00723	0.01697
55.8	0.03282	-0.00273	0.01336	0.01319	0.01079	0.01102	0.01209	0.02479	0.07709	0.00559	0.00818	0.01533	0.00852	0.01621	0.0096	0.012	0.01059	0.01173	0.19804	0.28087	0.34279	0.12883	0.22852	0.15113	0.01553	0.19438	0.05332	0.50465	0.11251	-0.00028	0.20829	0.20425	0.12987	0.000594	0.1433	0.06319	0.12732	0.40585	0.16639	0.4563	0.37253	0.37354	0.05029	0.30568	0.14453	0.129	0.00874	0.00783	0.01663
55.9	0.03545	-0.00193	0.01592	0.01408	0.01325	0.01188	0.01351	0.02575	0.0767	0.00852	0.01085	0.01882	0.00928	0.01608	0.01121	0.01251	0.01359	0.01174	0.20701	0.29194	0.35614	0.13271	0.23622	0.15304	0.01563	0.20073	0.05482	0.51539	0.11473	-0.00066	0.21491	0.21218	0.13272	0.000502	0.14708	0.06417	0.13062	0.41897	0.16849	0.47043	0.3833	0.38549	0.05192	0.31627	0.14857	0.13336	0.00929	0.00849	0.01649
56	0.03928	-0.000613	0.01871	0.01509	0.01661	0.01284	0.01517	0.0272	0.08013	0.01074	0.01336	0.02101	0.01197	0.01591	0.01369	0.01324	0.01664	0.01377	0.21622	0.30334	0.36952	0.1366	0.24424	0.15483	0.01575	0.20703	0.0563	0.52596	0.117	-0.000962	0.22157	0.22012	0.13568	0.000352	0.1511	0.0651	0.13382	0.43298	0.17077	0.48503	0.39379	0.39781	0.05353	0.327	0.15265	0.13796	0.0098	0.00918	0.01604
56.1	0.04284	0.00111	0.02295	0.01581	0.01897	0.01393	0.01642	0.02965	0.08522	0.01242	0.01591	0.0235	0.01479	0.01649	0.01578	0.01397	0.01831	0.01543	0.22586	0.31516	0.38354	0.14048	0.25242	0.15675	0.01588	0.21402	0.05786	0.53625	0.1193	-0.00121	0.22853	0.2277	0.13886	0.000176	0.15521	0.06606	0.13756	0.44783	0.17314	0.50039	0.4058	0.4106	0.0551	0.33738	0.1571	0.14293	0.01036	0.00985	0.0155
56.2	0.04583	0.00237	0.02468	0.01605	0.02153	0.0149	0.01801	0.02963	0.08949	0.01366	0.0175	0.02592	0.01831	0.01711	0.01615	0.01487	0.02007	0.01639	0.23583	0.3275	0.39744	0.14436	0.26048	0.1588	0.01602	0.22141	0.05951	0.54631	0.12166	-0.00142	0.23547	0.23536	0.14187	5.33e-06	0.15954	0.06701	0.14137	0.46349	0.17548	0.516	0.41753	0.42299	0.05667	0.34772	0.16172	0.14808	0.0109	0.0106	0.01534
56.3	0.04816	0.00265	0.025	0.01625	0.02373	0.01587	0.01941	0.02825	0.09369	0.01411	0.019	0.02627	0.02015	0.01647	0.01555	0.01552	0.01968	0.01647	0.24629	0.34019	0.41177	0.1483	0.26882	0.16093	0.01614	0.22925	0.06135	0.55642	0.12408	-0.00158	0.24269	0.24345	0.14455	-0.00016	0.16394	0.068	0.14539	0.47982	0.17791	0.53234	0.42915	0.43583	0.05822	0.3583	0.16654	0.15334	0.01149	0.0113	0.01503
56.4	0.05079	0.00272	0.02528	0.0162	0.02586	0.01654	0.0205	0.02783	0.09258	0.01441	0.02026	0.02648	0.02233	0.01718	0.0164	0.01597	0.01945	0.0162	0.25708	0.35319	0.42649	0.15233	0.27706	0.16299	0.01624	0.23709	0.0632	0.56628	0.12659	-0.00179	0.25014	0.25206	0.14723	-0.000308	0.16789	0.06895	0.14948	0.49644	0.18023	0.54886	0.44222	0.44919	0.05971	0.3689	0.17146	0.15904	0.01206	0.01209	0.01454
56.5	0.05255	0.00322	0.02717	0.01609	0.02665	0.01687	0.02184	0.0283	0.09295	0.01592	0.02165	0.02729	0.02489	0.01782	0.01615	0.01616	0.01893	0.01583	0.26835	0.36674	0.4419	0.15671	0.28534	0.16522	0.01639	0.2452	0.0651	0.57556	0.12923	-0.002	0.25734	0.26083	0.1499	-0.000407	0.17246	0.06994	0.15369	0.51309	0.18282	0.566	0.45596	0.46341	0.06132	0.3795	0.17621	0.16464	0.01265	0.01294	0.0138
56.6	0.05336	0.00406	0.02801	0.01652	0.02696	0.0175	0.02377	0.02964	0.0936	0.01662	0.02436	0.02832	0.02721	0.01881	0.01496	0.01668	0.01834	0.01587	0.27993	0.38048	0.45796	0.16099	0.29374	0.16728	0.01658	0.25345	0.06704	0.58435	0.13193	-0.00223	0.26421	0.26995	0.15246	-0.000448	0.17728	0.07093	0.15762	0.53032	0.18526	0.58355	0.46934	0.47751	0.06288	0.39122	0.18122	0.17031	0.01328	0.0138	0.01351
56.7	0.05548	0.00444	0.02956	0.0172	0.02658	0.01843	0.02571	0.03079	0.09373	0.01656	0.02622	0.02752	0.02636	0.02001	0.01416	0.01746	0.0178	0.01583	0.29164	0.39457	0.47388	0.16552	0.30202	0.1696	0.01679	0.26192	0.06888	0.59291	0.1347	-0.00245	0.27104	0.27905	0.15511	-0.000521	0.18222	0.0719	0.16179	0.548	0.18783	0.60105	0.48396	0.49228	0.06445	0.40317	0.18635	0.17625	0.01397	0.01465	0.0131
56.8	0.0575	0.00461	0.03039	0.01741	0.02606	0.01885	0.02684	0.03017	0.08561	0.01688	0.02641	0.02638	0.02652	0.02097	0.01359	0.01823	0.01683	0.01563	0.30369	0.4093	0.49057	0.17011	0.31044	0.17182	0.01699	0.27035	0.07069	0.6012	0.13749	-0.00268	0.27816	0.28828	0.15718	-0.000574	0.18739	0.07283	0.16617	0.56611	0.19052	0.61936	0.49918	0.50775	0.06663	0.41476	0.19161	0.18246	0.01467	0.01547	0.0126
56.9	0.05895	0.00356	0.02645	0.01718	0.02429	0.0192	0.02746	0.02805	0.07524	0.01564	0.02416	0.02011	0.02383	0.02004	0.01154	0.01871	0.01437	0.01495	0.31594	0.42395	0.50728	0.17464	0.31859	0.17417	0.0172	0.2796	0.07261	0.60898	0.14035	-0.00292	0.28529	0.29788	0.15918	-0.00063	0.19282	0.07379	0.1703	0.58409	0.19313	0.63778	0.51322	0.52331	0.0692	0.42606	0.19693	0.1887	0.01539	0.0163	0.0122
57	0.06044	0.00355	0.02413	0.01728	0.02279	0.02007	0.02924	0.02773	0.07469	0.01527	0.02185	0.02046	0.02119	0.01906	0.01053	0.01936	0.01285	0.01409	0.3284	0.4388	0.52442	0.17917	0.32725	0.17651	0.01737	0.28898	0.07426	0.61626	0.14302	-0.00314	0.29277	0.30785	0.16186	-0.000663	0.1981	0.07473	0.17439	0.60252	0.19563	0.65641	0.52833	0.53875	0.07162	0.43788	0.20243	0.1952	0.01622	0.01729	0.01231
57.1	0.06127	0.00321	0.02281	0.01668	0.01891	0.02053	0.03034	0.02828	0.07128	0.01568	0.01993	0.02489	0.0178	0.01866	0.01014	0.0202	0.01107	0.01312	0.34149	0.45357	0.54179	0.18374	0.33615	0.17865	0.01758	0.298	0.07602	0.62289	0.14583	-0.00327	0.30032	0.31837	0.16537	-0.000694	0.20366	0.0756	0.17903	0.6214	0.19841	0.67575	0.54485	0.55577	0.0737	0.44889	0.2079	0.20187	0.01712	0.01834	0.0123
57.2	0.06241	0.00213	0.02259	0.01683	0.01646	0.02157	0.03149	0.0307	0.07164	0.0158	0.01816	0.02798	0.01655	0.01861	0.01094	0.02114	0.01103	0.01282	0.35521	0.46863	0.55963	0.18817	0.34507	0.1808	0.01779	0.30704	0.07792	0.62899	0.14865	-0.00334	0.30804	0.32925	0.16937	-0.000659	0.20965	0.07645	0.18332	0.64065	0.20094	0.69559	0.56224	0.57306	0.0755	0.46004	0.21329	0.20846	0.0181	0.0195	0.01215
57.3	0.06569	0.00256	0.02587	0.0175	0.01629	0.02316	0.03374	0.03483	0.08748	0.01804	0.01802	0.03434	0.01883	0.02044	0.013	0.02265	0.01161	0.01367	0.36911	0.48388	0.57733	0.19287	0.35382	0.18306	0.01797	0.31617	0.07976	0.63472	0.15152	-0.0034	0.31576	0.33989	0.17338	-0.000669	0.21491	0.0774	0.18758	0.65999	0.20364	0.71587	0.57818	0.59033	0.07708	0.47103	0.21888	0.21508	0.01912	0.0207	0.01208
57.4	0.07039	0.00273	0.02929	0.01739	0.01672	0.02489	0.03691	0.03892	0.10643	0.01934	0.01791	0.03966	0.02211	0.0226	0.01402	0.02441	0.01185	0.01451	0.38321	0.49949	0.59528	0.19772	0.36277	0.18521	0.0182	0.32496	0.0817	0.63985	0.15431	-0.0035	0.3236	0.35027	0.17682	-0.000672	0.21961	0.07831	0.19161	0.67926	0.20619	0.73643	0.59484	0.60806	0.07826	0.48163	0.22455	0.22184	0.02019	0.02199	0.01215
57.5	0.07595	0.00367	0.03224	0.01768	0.01648	0.02584	0.03998	0.04186	0.11124	0.01916	0.01779	0.04117	0.02489	0.02467	0.01403	0.02647	0.0116	0.01622	0.3973	0.51511	0.61287	0.20262	0.37134	0.18734	0.01845	0.33375	0.0836	0.6442	0.15717	-0.00357	0.33135	0.36057	0.18042	-0.000612	0.22479	0.07932	0.19553	0.69819	0.20871	0.7574	0.6117	0.62575	0.07952	0.49204	0.23013	0.22893	0.02133	0.02337	0.01188
57.6	0.08172	0.00408	0.035	0.01782	0.01655	0.02715	0.04355	0.0431	0.11299	0.0195	0.01724	0.04422	0.02822	0.0271	0.01447	0.02829	0.0116	0.01707	0.41142	0.53083	0.63066	0.20775	0.38021	0.18947	0.01881	0.34184	0.08547	0.64793	0.15999	-0.00356	0.3392	0.37074	0.1843	-0.000488	0.22977	0.08041	0.1994	0.71777	0.21136	0.77878	0.62959	0.64357	0.0808	0.50267	0.23642	0.23638	0.02255	0.02486	0.01191
57.7	0.08833	0.0046	0.03853	0.01862	0.0182	0.02869	0.04819	0.04488	0.11604	0.02158	0.01793	0.04721	0.03392	0.03032	0.01493	0.03055	0.01344	0.01771	0.42577	0.54651	0.64848	0.21292	0.38914	0.19156	0.01916	0.34954	0.08743	0.65123	0.16276	-0.00356	0.34687	0.38057	0.18798	-0.000416	0.23453	0.08158	0.20301	0.73754	0.2139	0.8004	0.64681	0.66142	0.08208	0.51328	0.24287	0.24403	0.0238	0.02635	0.01146
57.8	0.09566	0.0056	0.04147	0.01927	0.02058	0.03024	0.05145	0.04761	0.1182	0.0236	0.01918	0.04682	0.03852	0.03362	0.01688	0.03254	0.01628	0.01875	0.44023	0.5624	0.66637	0.21787	0.39793	0.19378	0.01952	0.35706	0.08933	0.65382	0.16557	-0.00355	0.35437	0.38997	0.1915	-0.00024	0.23994	0.08273	0.20684	0.75713	0.2163	0.82195	0.66414	0.67947	0.08343	0.52369	0.24923	0.25178	0.02517	0.02803	0.01107
57.9	0.10178	0.00616	0.04265	0.01964	0.02057	0.03178	0.0548	0.04926	0.11621	0.02477	0.02019	0.04591	0.03922	0.03613	0.0182	0.03427	0.01757	0.01968	0.4543	0.57801	0.68396	0.22275	0.40674	0.19595	0.01987	0.36445	0.091	0.65577	0.16838	-0.00358	0.36171	0.39921	0.19465	-3.29e-05	0.24492	0.08383	0.2112	0.77608	0.21852	0.84358	0.68145	0.69724	0.08494	0.53375	0.25545	0.25957	0.02651	0.02978	0.01182
58	0.1079	0.00668	0.04447	0.02015	0.0222	0.03366	0.05928	0.05259	0.1185	0.02649	0.02276	0.04809	0.03798	0.03728	0.01941	0.03598	0.01965	0.02114	0.46862	0.59341	0.70163	0.22787	0.41539	0.19805	0.02037	0.37241	0.09288	0.65699	0.17112	-0.00357	0.36885	0.40811	0.19729	0.000114	0.2506	0.08487	0.21533	0.79484	0.22066	0.86613	0.69929	0.7156	0.08639	0.54313	0.26163	0.26735	0.02783	0.03157	0.01243
58.1	0.11432	0.00775	0.04472	0.02093	0.02564	0.03568	0.06477	0.05516	0.1247	0.02771	0.02753	0.05348	0.03797	0.03988	0.02063	0.03837	0.02162	0.02279	0.48292	0.60849	0.71891	0.23284	0.42375	0.2002	0.02084	0.38088	0.09467	0.6578	0.17363	-0.00361	0.37573	0.41682	0.20027	0.000252	0.25576	0.08582	0.21907	0.81347	0.22266	0.88809	0.71639	0.73382	0.08797	0.55221	0.26777	0.27482	0.02917	0.03342	0.01267
58.2	0.12056	0.00957	0.04788	0.02153	0.03063	0.03798	0.0699	0.05775	0.13444	0.03115	0.0344	0.05822	0.04217	0.04413	0.02202	0.0409	0.02435	0.02542	0.49738	0.62319	0.73587	0.23755	0.43182	0.20246	0.02122	0.38953	0.09633	0.65823	0.17623	-0.00366	0.38227	0.4251	0.20348	0.000416	0.2609	0.08671	0.22317	0.83187	0.225	0.90985	0.73332	0.75245	0.08958	0.561	0.27372	0.28224	0.03066	0.03542	0.01269
58.3	0.1273	0.0107	0.05096	0.02161	0.03229	0.04055	0.0746	0.05883	0.1379	0.03271	0.03792	0.05807	0.04263	0.0475	0.02445	0.04302	0.02553	0.02749	0.51136	0.63745	0.75229	0.24205	0.43938	0.20462	0.02162	0.39772	0.09763	0.65793	0.17867	-0.00375	0.38846	0.43293	0.20612	0.000589	0.26562	0.08754	0.22762	0.84928	0.22704	0.93106	0.75038	0.77032	0.09134	0.56945	0.2793	0.28961	0.03232	0.03754	0.0125
58.4	0.13478	0.01219	0.05541	0.02185	0.0337	0.04333	0.08024	0.06266	0.14268	0.03336	0.04393	0.06055	0.04451	0.05029	0.02778	0.04576	0.02802	0.0298	0.52538	0.65131	0.76826	0.24657	0.44725	0.20683	0.02206	0.40553	0.09894	0.65671	0.18105	-0.00375	0.39417	0.4407	0.20896	0.00086	0.27053	0.08835	0.23147	0.86618	0.22918	0.95283	0.76804	0.78879	0.09301	0.57717	0.28474	0.29662	0.0342	0.03992	0.01305
58.5	0.14236	0.01307	0.05931	0.02234	0.03592	0.04611	0.08595	0.06687	0.15363	0.03315	0.04843	0.06445	0.04539	0.05474	0.03072	0.04829	0.03039	0.03051	0.53931	0.66485	0.78394	0.25042	0.45444	0.20887	0.02245	0.41261	0.1002	0.65465	0.18325	-0.00371	0.39935	0.44822	0.21201	0.00119	0.27543	0.08903	0.23481	0.88242	0.23117	0.97383	0.78508	0.80625	0.09472	0.58469	0.28995	0.30337	0.03624	0.04255	0.01338
58.6	0.15004	0.01289	0.06007	0.02245	0.0369	0.04836	0.09154	0.06965	0.14619	0.03364	0.05152	0.05969	0.04586	0.05807	0.03171	0.05123	0.02942	0.03008	0.55296	0.67795	0.7987	0.25424	0.46136	0.21094	0.02293	0.419	0.10146	0.65186	0.18532	-0.00348	0.40407	0.45539	0.21504	0.00173	0.2804	0.08967	0.23852	0.89797	0.23301	0.99495	0.80172	0.82394	0.0966	0.59141	0.29499	0.31004	0.03844	0.04538	0.01445
58.7	0.15844	0.01326	0.05944	0.02244	0.03859	0.05072	0.09565	0.07291	0.13648	0.03488	0.05269	0.06017	0.04688	0.0611	0.03211	0.05396	0.02911	0.03007	0.56597	0.69037	0.81239	0.25803	0.4679	0.21304	0.02336	0.42524	0.10266	0.6485	0.18713	-0.00329	0.40827	0.46169	0.21735	0.00256	0.2844	0.09033	0.24207	0.91236	0.23447	1.01683	0.81821	0.84105	0.09838	0.59758	0.29992	0.31634	0.04072	0.04843	0.01683
58.8	0.16745	0.01379	0.0598	0.02259	0.03993	0.05274	0.09985	0.075	0.14047	0.03518	0.05246	0.06381	0.04949	0.06388	0.03228	0.05704	0.02968	0.02926	0.57863	0.70216	0.82536	0.26149	0.4738	0.2152	0.02387	0.43166	0.1036	0.64483	0.18886	-0.00306	0.41187	0.46758	0.21951	0.0035	0.28835	0.09094	0.24522	0.92588	0.23594	1.03942	0.83394	0.85766	0.09997	0.60294	0.30479	0.32232	0.04316	0.05169	0.01762
58.9	0.17596	0.01451	0.06034	0.0225	0.04352	0.05491	0.10597	0.07746	0.14565	0.03735	0.05326	0.07224	0.05245	0.06701	0.03297	0.06048	0.03041	0.02914	0.59087	0.71301	0.83757	0.26481	0.47925	0.21725	0.0242	0.43702	0.10451	0.64048	0.19037	-0.00279	0.41488	0.47277	0.22046	0.0044	0.29199	0.09141	0.24791	0.93748	0.23725	1.06099	0.8497	0.87299	0.10154	0.60732	0.3091	0.32785	0.04574	0.05515	0.01694
59	0.18303	0.01535	0.06201	0.02225	0.04739	0.05768	0.11271	0.07899	0.14985	0.04021	0.05482	0.07881	0.05564	0.07038	0.0338	0.06359	0.03121	0.0304	0.60252	0.72293	0.84869	0.26787	0.48405	0.21929	0.02461	0.44164	0.10547	0.63577	0.19177	-0.00244	0.41728	0.47713	0.22234	0.00535	0.29548	0.09186	0.25057	0.94813	0.23842	1.08194	0.86494	0.8875	0.10326	0.61099	0.31286	0.33292	0.04841	0.0588	0.0155
59.1	0.19022	0.01579	0.06478	0.02254	0.05008	0.06094	0.11947	0.08083	0.15864	0.04405	0.05673	0.089	0.06099	0.07418	0.03645	0.06735	0.03218	0.03187	0.61354	0.73193	0.85875	0.27047	0.48829	0.2212	0.02504	0.44522	0.10629	0.63073	0.19285	-0.0021	0.41913	0.48079	0.22305	0.00628	0.29823	0.09224	0.25315	0.9574	0.23911	1.1015	0.87859	0.90147	0.10492	0.61382	0.31625	0.33741	0.05123	0.06272	0.01452
59.2	0.19777	0.01659	0.06623	0.02332	0.05107	0.06418	0.12609	0.0847	0.16132	0.0466	0.05937	0.09509	0.06534	0.07667	0.03811	0.07172	0.03249	0.03248	0.62406	0.7399	0.86754	0.27284	0.49178	0.22298	0.02553	0.44763	0.10693	0.62522	0.19378	-0.00173	0.42029	0.48397	0.22398	0.00725	0.3007	0.09249	0.25611	0.96515	0.23984	1.12016	0.89083	0.91473	0.10656	0.61546	0.31934	0.34162	0.05424	0.06691	0.01372
59.3	0.20604	0.01783	0.06763	0.02383	0.05334	0.06771	0.13344	0.08687	0.17022	0.04933	0.06267	0.1	0.06872	0.08054	0.04108	0.07588	0.03504	0.03288	0.63361	0.7466	0.87481	0.27488	0.49446	0.22463	0.02595	0.4493	0.10728	0.61954	0.19441	-0.00128	0.42053	0.48574	0.22409	0.00831	0.30263	0.09273	0.25818	0.97103	0.24036	1.13752	0.90232	0.92694	0.1081	0.6158	0.32202	0.34542	0.05735	0.07141	0.01325
59.4	0.21592	0.01969	0.07008	0.02411	0.05471	0.07158	0.14141	0.09018	0.17479	0.05065	0.06518	0.10466	0.0711	0.08496	0.04461	0.08051	0.03821	0.03419	0.64239	0.75204	0.88066	0.27666	0.49632	0.22613	0.02641	0.4504	0.10757	0.61396	0.19484	-0.000713	0.42005	0.48693	0.22428	0.0095	0.3043	0.09293	0.26012	0.97531	0.24064	1.154	0.91352	0.93845	0.10988	0.6157	0.32446	0.34867	0.06068	0.07621	0.01308
59.5	0.22622	0.02205	0.0721	0.02514	0.05739	0.07631	0.15027	0.09498	0.18465	0.05351	0.06765	0.1091	0.07481	0.08984	0.04727	0.08602	0.04038	0.03671	0.65044	0.75618	0.88492	0.27806	0.4975	0.22747	0.02689	0.45057	0.10772	0.60847	0.19499	-9.72e-05	0.41882	0.48692	0.22438	0.01064	0.30493	0.09306	0.26167	0.97772	0.24067	1.16896	0.92424	0.94886	0.11135	0.61416	0.3265	0.35134	0.06416	0.08128	0.01356
59.6	0.23563	0.02366	0.07489	0.02573	0.05987	0.0808	0.15952	0.0987	0.18892	0.05769	0.06891	0.11193	0.07895	0.09453	0.05024	0.09139	0.04141	0.03911	0.65744	0.75895	0.88788	0.27902	0.49812	0.22877	0.02739	0.44972	0.1077	0.60282	0.19484	0.000593	0.4169	0.48586	0.22461	0.01183	0.30501	0.09316	0.26306	0.9783	0.24042	1.18263	0.93404	0.95783	0.113	0.61214	0.32812	0.3535	0.06785	0.0867	0.01361
59.7	0.24622	0.02427	0.07882	0.02629	0.06304	0.08549	0.16918	0.10333	0.1968	0.06164	0.07078	0.11441	0.08335	0.10133	0.05433	0.09685	0.04258	0.04132	0.66337	0.76027	0.88924	0.27985	0.49782	0.23011	0.02793	0.44841	0.10751	0.59684	0.19436	0.00134	0.41427	0.48431	0.22419	0.01303	0.30485	0.09317	0.26373	0.97697	0.23996	1.19496	0.941	0.96538	0.11458	0.60875	0.32932	0.35507	0.07176	0.09247	0.01367
59.8	0.257	0.02342	0.08368	0.02627	0.06379	0.0901	0.18146	0.10767	0.20554	0.06388	0.07375	0.11365	0.08732	0.10568	0.05883	0.10171	0.04251	0.0432	0.66818	0.76024	0.88891	0.28027	0.49646	0.23148	0.02845	0.44698	0.10719	0.59052	0.1936	0.00211	0.41104	0.48209	0.22337	0.01432	0.3042	0.09313	0.26417	0.97399	0.23922	1.20608	0.94668	0.97155	0.11607	0.60456	0.33001	0.35617	0.07596	0.09862	0.01555
59.9	0.26808	0.02461	0.08914	0.02715	0.06786	0.09547	0.19326	0.11362	0.21391	0.06824	0.07903	0.11702	0.09561	0.11191	0.06473	0.10835	0.0449	0.0447	0.67174	0.75882	0.8872	0.28011	0.49427	0.2329	0.02902	0.44481	0.10663	0.58366	0.19259	0.00284	0.40729	0.47883	0.22242	0.01565	0.30299	0.09293	0.26414	0.96913	0.23824	1.21579	0.95115	0.9762	0.11731	0.59901	0.33022	0.35646	0.08032	0.10516	0.01724
60	0.27938	0.0262	0.09262	0.02792	0.07242	0.10078	0.20539	0.11749	0.2211	0.07315	0.08466	0.12172	0.1017	0.11873	0.06983	0.1148	0.04718	0.04618	0.67401	0.75606	0.88413	0.27944	0.49134	0.23432	0.02962	0.44224	0.106	0.57615	0.19135	0.00357	0.4032	0.47518	0.22166	0.01705	0.30114	0.0927	0.2636	0.96291	0.237	1.22391	0.95407	0.9791	0.1185	0.59288	0.33015	0.35636	0.08501	0.11216	0.01743
60.1	0.29231	0.02682	0.09639	0.02845	0.07596	0.10629	0.21851	0.12106	0.22356	0.07826	0.09022	0.12435	0.10612	0.12539	0.07493	0.1218	0.04895	0.04781	0.67529	0.75183	0.87944	0.27842	0.48761	0.23567	0.03024	0.43886	0.10523	0.56806	0.18989	0.00433	0.39912	0.47064	0.22044	0.01843	0.29891	0.09242	0.26252	0.95537	0.23551	1.23044	0.95507	0.98061	0.11943	0.58601	0.32943	0.35545	0.08992	0.11956	0.01759
60.2	0.30367	0.02672	0.09586	0.02927	0.07854	0.11229	0.23182	0.12493	0.21939	0.08329	0.09696	0.123	0.10766	0.13174	0.07865	0.12876	0.04952	0.04997	0.67523	0.74666	0.87334	0.27692	0.48322	0.23694	0.03089	0.43489	0.10428	0.55941	0.18827	0.00513	0.39529	0.46541	0.21908	0.02	0.29637	0.09206	0.26152	0.94711	0.23378	1.23584	0.95463	0.98068	0.12034	0.57882	0.32831	0.35396	0.09522	0.12754	0.01749
60.3	0.3163	0.02655	0.0986	0.03043	0.08314	0.11877	0.24556	0.1288	0.21851	0.08773	0.10109	0.12379	0.11297	0.13936	0.08188	0.13625	0.05151	0.05296	0.67385	0.74046	0.86622	0.27515	0.47841	0.23822	0.03153	0.43062	0.10313	0.55021	0.18654	0.00601	0.39104	0.45979	0.21714	0.02162	0.29342	0.09159	0.26039	0.93881	0.23184	1.23948	0.95235	0.97881	0.12107	0.57124	0.32685	0.35173	0.10096	0.13602	0.01745
60.4	0.33012	0.02901	0.10468	0.03122	0.08849	0.1259	0.25955	0.13177	0.227	0.09211	0.10732	0.12886	0.11942	0.14796	0.0867	0.1443	0.05457	0.05578	0.67133	0.73388	0.8588	0.27311	0.4736	0.23943	0.03218	0.42585	0.10184	0.54093	0.18476	0.007	0.38553	0.45408	0.21505	0.02322	0.28994	0.09113	0.25892	0.92956	0.22973	1.2415	0.94814	0.9751	0.12172	0.56423	0.32523	0.34928	0.10712	0.14502	0.01671
60.5	0.34299	0.03197	0.10827	0.03172	0.09238	0.13239	0.27366	0.13219	0.23437	0.0967	0.11151	0.12854	0.12532	0.15748	0.09093	0.1526	0.05598	0.05741	0.66766	0.72764	0.85178	0.2705	0.46894	0.24054	0.03285	0.42061	0.10046	0.53149	0.18303	0.00809	0.37825	0.4463	0.21304	0.02491	0.28612	0.09057	0.25746	0.91765	0.22758	1.24208	0.94202	0.97004	0.12244	0.55748	0.32323	0.34618	0.11367	0.15462	0.01596
60.6	0.358	0.03696	0.11127	0.03322	0.09625	0.1401	0.28922	0.13394	0.2365	0.10182	0.11574	0.12681	0.132	0.16593	0.09628	0.16155	0.05737	0.06017	0.66314	0.72129	0.84434	0.26772	0.46396	0.24148	0.0335	0.41499	0.09897	0.52215	0.18139	0.00932	0.36916	0.43768	0.21017	0.02672	0.28183	0.08995	0.25596	0.90266	0.22542	1.24111	0.93478	0.96351	0.12296	0.54984	0.32086	0.34264	0.12062	0.16489	0.01533
60.7	0.3737	0.04198	0.11703	0.03429	0.09994	0.14781	0.30455	0.13689	0.23692	0.10686	0.12064	0.12785	0.13904	0.17516	0.1016	0.17212	0.06102	0.06323	0.65807	0.71228	0.83418	0.26454	0.45802	0.2423	0.03417	0.40921	0.09735	0.51276	0.17968	0.01074	0.35841	0.43158	0.20717	0.02867	0.27718	0.08926	0.25401	0.88499	0.22323	1.23847	0.92619	0.95555	0.12332	0.54076	0.31817	0.33866	0.12821	0.17588	0.01416
60.8	0.39139	0.04655	0.12488	0.03573	0.10517	0.15663	0.32016	0.14138	0.23892	0.11362	0.12545	0.13295	0.14443	0.18466	0.10759	0.18286	0.06727	0.0666	0.65226	0.69955	0.81968	0.26107	0.45095	0.24317	0.03489	0.40353	0.09567	0.50364	0.1776	0.0123	0.34646	0.42638	0.20385	0.03077	0.27233	0.08856	0.2521	0.86418	0.22092	1.23429	0.91813	0.94649	0.12334	0.53002	0.31529	0.33475	0.1364	0.18763	0.01308
60.9	0.40739	0.05074	0.1313	0.0366	0.10955	0.16548	0.33535	0.14449	0.23714	0.12023	0.13253	0.13793	0.14847	0.19518	0.11441	0.19384	0.07207	0.06974	0.64561	0.68341	0.80106	0.25743	0.44243	0.24399	0.03559	0.39764	0.09394	0.49495	0.17497	0.01395	0.33368	0.42006	0.20032	0.03311	0.26732	0.08782	0.24994	0.8399	0.21842	1.22861	0.91016	0.93665	0.12324	0.51708	0.31233	0.33093	0.14515	0.20009	0.01228
61	0.42275	0.05366	0.13278	0.03775	0.11402	0.17459	0.35246	0.1475	0.23385	0.12493	0.14086	0.14172	0.15186	0.20486	0.11949	0.20542	0.07481	0.07312	0.6378	0.6643	0.77897	0.25377	0.43218	0.24472	0.03627	0.39111	0.09224	0.48653	0.17176	0.01572	0.32026	0.41157	0.1967	0.03549	0.26225	0.08706	0.24746	0.81236	0.21575	1.22166	0.9015	0.92673	0.12309	0.50236	0.30933	0.3272	0.15446	0.21312	0.01135
61.1	0.43783	0.05642	0.13442	0.03931	0.11842	0.18418	0.37208	0.1504	0.23371	0.12969	0.14593	0.14474	0.15746	0.21466	0.12505	0.21714	0.07824	0.07609	0.62787	0.64269	0.75409	0.25021	0.4203	0.24535	0.03703	0.38386	0.0906	0.47852	0.16808	0.01762	0.30657	0.40102	0.19308	0.03805	0.25727	0.08625	0.24489	0.7818	0.21295	1.21351	0.89187	0.91683	0.12309	0.48646	0.30643	0.32312	0.16411	0.22687	0.01121
61.2	0.45115	0.0592	0.13587	0.04094	0.12346	0.19369	0.39268	0.15388	0.23776	0.13467	0.15085	0.14718	0.16361	0.222	0.13154	0.22915	0.08215	0.07963	0.61506	0.61926	0.72718	0.24674	0.40715	0.24608	0.0378	0.37582	0.08902	0.471	0.16397	0.01953	0.29248	0.38879	0.18921	0.04083	0.25245	0.08547	0.24224	0.74923	0.21007	1.20454	0.88039	0.90677	0.12305	0.46956	0.30351	0.31849	0.17418	0.24145	0.0103
61.3	0.46636	0.06242	0.1375	0.04264	0.13047	0.20407	0.41445	0.15879	0.24541	0.1392	0.15575	0.15439	0.17096	0.23204	0.13927	0.2426	0.08649	0.08385	0.59967	0.59456	0.69855	0.24341	0.39318	0.24671	0.03849	0.36713	0.08744	0.46421	0.15954	0.0215	0.27826	0.37537	0.18528	0.04375	0.24779	0.08469	0.23935	0.71535	0.2071	1.19473	0.86767	0.89573	0.12309	0.45122	0.30033	0.31314	0.1845	0.25695	0.00891
61.4	0.48288	0.06682	0.14366	0.04449	0.13868	0.21475	0.4367	0.16844	0.24795	0.14461	0.16061	0.16809	0.18015	0.24296	0.1478	0.25609	0.09361	0.08879	0.58212	0.56859	0.66879	0.24028	0.37816	0.24734	0.03919	0.35786	0.08588	0.45781	0.15488	0.02365	0.26428	0.36092	0.18118	0.04683	0.2432	0.0839	0.23642	0.68022	0.20408	1.18488	0.85307	0.88208	0.12327	0.43234	0.29684	0.30681	0.19468	0.27314	0.0081
61.5	0.49728	0.06924	0.14564	0.04508	0.141	0.22582	0.458	0.17543	0.24242	0.14815	0.16627	0.17531	0.18512	0.25391	0.15474	0.26983	0.10032	0.09414	0.56278	0.54204	0.6383	0.23675	0.36239	0.24792	0.03989	0.34788	0.08419	0.45217	0.15004	0.02595	0.25056	0.34597	0.17669	0.0501	0.23837	0.08309	0.23343	0.64492	0.20103	1.17573	0.83794	0.86511	0.12346	0.41401	0.29311	0.29941	0.20471	0.28982	0.00736
61.6	0.51097	0.07071	0.14889	0.04611	0.14451	0.23654	0.47871	0.1807	0.24304	0.15243	0.17442	0.17742	0.19024	0.26625	0.16088	0.28349	0.1037	0.09835	0.54222	0.51533	0.60725	0.23288	0.34639	0.24854	0.04061	0.33729	0.08242	0.44719	0.14514	0.02842	0.23697	0.33064	0.17233	0.05348	0.23328	0.08233	0.23038	0.60966	0.19795	1.16689	0.82169	0.84504	0.12367	0.39504	0.28915	0.29125	0.21431	0.30702	0.0071
61.7	0.52563	0.07442	0.1525	0.0473	0.14882	0.24829	0.5008	0.18243	0.25025	0.15646	0.18409	0.1772	0.19734	0.27963	0.1687	0.2977	0.1054	0.1028	0.52059	0.48848	0.57616	0.22852	0.33044	0.2491	0.04138	0.32607	0.08049	0.44257	0.1402	0.03105	0.224	0.31533	0.168	0.05703	0.22776	0.08162	0.22714	0.575	0.19488	1.15671	0.80635	0.82259	0.12405	0.37702	0.28498	0.28228	0.22337	0.32481	0.00737
61.8	0.54042	0.07756	0.15675	0.04904	0.15589	0.26004	0.5228	0.18242	0.24773	0.16105	0.19263	0.17745	0.20451	0.29402	0.17778	0.3131	0.10641	0.10768	0.49826	0.46149	0.54513	0.2236	0.31455	0.24972	0.0422	0.31481	0.07844	0.4383	0.13542	0.03383	0.21138	0.30009	0.16359	0.06082	0.22179	0.08098	0.22419	0.54113	0.19188	1.14417	0.79126	0.79877	0.12439	0.35918	0.2804	0.2728	0.23157	0.34329	0.00722
61.9	0.55584	0.08124	0.16256	0.05125	0.16203	0.27285	0.54685	0.18247	0.24844	0.1671	0.19958	0.1825	0.21436	0.30776	0.18608	0.32906	0.10868	0.11222	0.47555	0.43487	0.51465	0.21834	0.299	0.25021	0.04299	0.30311	0.07627	0.43452	0.13076	0.03677	0.19965	0.28504	0.15938	0.06484	0.21532	0.08035	0.2212	0.50843	0.18894	1.12881	0.7751	0.77373	0.12471	0.34194	0.27569	0.26307	0.23882	0.36197	0.0077
62	0.57135	0.08541	0.16731	0.05397	0.16765	0.28571	0.57173	0.18414	0.24621	0.17458	0.20461	0.18698	0.22286	0.31933	0.19594	0.34596	0.11091	0.11671	0.45281	0.40881	0.48473	0.2129	0.28391	0.25087	0.04387	0.29151	0.07409	0.43124	0.12634	0.0399	0.18852	0.27091	0.15543	0.06909	0.20868	0.07973	0.21816	0.47691	0.18605	1.11143	0.7572	0.74809	0.12517	0.32571	0.27078	0.25325	0.24516	0.38035	0.00782
62.1	0.58577	0.08838	0.16544	0.05641	0.17137	0.29885	0.59654	0.18307	0.23517	0.18305	0.21054	0.18492	0.22638	0.33051	0.2052	0.36267	0.11303	0.12182	0.43008	0.38344	0.45584	0.20749	0.26939	0.25144	0.04481	0.28002	0.07198	0.42826	0.1221	0.04325	0.1782	0.25755	0.15169	0.07349	0.20191	0.07907	0.21511	0.44654	0.18318	1.09227	0.73714	0.72237	0.12573	0.31047	0.26595	0.24368	0.25073	0.39852	0.00705
62.2	0.59951	0.09128	0.16393	0.05831	0.17422	0.31149	0.61876	0.18071	0.22683	0.18946	0.21685	0.18201	0.2295	0.33975	0.2141	0.37954	0.11599	0.12705	0.40735	0.35886	0.42816	0.20207	0.25569	0.2519	0.04573	0.26908	0.06992	0.4254	0.11819	0.04674	0.16848	0.24477	0.14806	0.07807	0.19494	0.07833	0.21181	0.41744	0.18044	1.07175	0.71454	0.697	0.12632	0.29579	0.26088	0.23436	0.25555	0.41595	0.00585
62.3	0.61329	0.09466	0.1641	0.06019	0.17856	0.32432	0.63969	0.17944	0.21514	0.19637	0.22455	0.17937	0.2321	0.35263	0.22221	0.3968	0.12017	0.13224	0.38526	0.33544	0.40174	0.19679	0.24276	0.25248	0.04672	0.25871	0.06785	0.42272	0.11453	0.0504	0.15962	0.2326	0.14452	0.08292	0.18792	0.0775	0.20853	0.39014	0.17779	1.05089	0.69089	0.67206	0.127	0.28236	0.25593	0.22528	0.25977	0.43288	0.00539
62.4	0.62782	0.09846	0.16795	0.06161	0.18333	0.3388	0.66181	0.1797	0.21102	0.20377	0.23332	0.17955	0.23509	0.36533	0.23108	0.41578	0.1258	0.13891	0.36386	0.31319	0.37686	0.1916	0.23062	0.25305	0.04771	0.24895	0.06591	0.42014	0.1111	0.05429	0.15156	0.22102	0.1414	0.08816	0.1812	0.07662	0.20516	0.36503	0.17526	1.03016	0.66599	0.64795	0.12779	0.26992	0.25116	0.21666	0.26357	0.44873	0.00662
62.5	0.64266	0.10206	0.1733	0.06457	0.19011	0.35324	0.68435	0.18049	0.21963	0.21299	0.24389	0.17986	0.24199	0.3784	0.23556	0.43519	0.13146	0.1449	0.34344	0.29251	0.35376	0.18688	0.21928	0.25362	0.04881	0.23979	0.0641	0.41773	0.10797	0.05846	0.14423	0.21054	0.13846	0.09364	0.17505	0.07568	0.20201	0.34223	0.17286	1.01016	0.64112	0.62508	0.12877	0.25849	0.24665	0.20856	0.26724	0.46322	0.00737
62.6	0.65697	0.10661	0.17726	0.06727	0.19913	0.36755	0.7052	0.17901	0.22498	0.22279	0.25404	0.17831	0.24928	0.39032	0.24135	0.4536	0.13605	0.15114	0.3241	0.27328	0.3323	0.18243	0.20877	0.25424	0.04996	0.2315	0.06227	0.4155	0.105	0.06284	0.13766	0.20117	0.13539	0.09939	0.1689	0.07472	0.19897	0.32092	0.17062	0.99055	0.61623	0.6033	0.1298	0.24816	0.24256	0.20105	0.27085	0.47624	0.0084
62.7	0.66994	0.1108	0.18099	0.07023	0.20486	0.38218	0.72697	0.17888	0.22885	0.23108	0.26423	0.1783	0.25747	0.40134	0.24858	0.47151	0.13837	0.15781	0.30586	0.25556	0.31249	0.17842	0.19899	0.2548	0.05118	0.22361	0.06062	0.41326	0.10225	0.06743	0.13175	0.19279	0.13229	0.10546	0.16319	0.0738	0.19589	0.30208	0.16852	0.97219	0.59177	0.58284	0.13069	0.2388	0.23891	0.19427	0.27451	0.48773	0.01121
62.8	0.68258	0.11669	0.18035	0.07315	0.209	0.39662	0.74737	0.1775	0.22994	0.23819	0.27257	0.17811	0.2656	0.41098	0.25643	0.48998	0.1409	0.1641	0.28876	0.2392	0.29425	0.17472	0.18983	0.25525	0.05242	0.21653	0.05906	0.41098	0.09971	0.07227	0.12653	0.18495	0.12945	0.11191	0.15808	0.07288	0.19294	0.28461	0.1665	0.95477	0.56792	0.56386	0.13153	0.23002	0.23556	0.18791	0.27837	0.49751	0.01328
62.9	0.69307	0.12106	0.17728	0.07647	0.21216	0.41063	0.76534	0.17376	0.22606	0.24436	0.27936	0.1737	0.27301	0.42016	0.26541	0.5092	0.14279	0.16877	0.27291	0.22432	0.27782	0.17122	0.18135	0.25576	0.05377	0.21035	0.05754	0.40854	0.09751	0.07724	0.12196	0.17794	0.12664	0.1186	0.15326	0.072	0.19021	0.26971	0.16456	0.93912	0.54482	0.54614	0.13262	0.22199	0.23261	0.18207	0.28258	0.50561	0.01513
63	0.70211	0.12615	0.17769	0.0795	0.21518	0.42448	0.78298	0.17033	0.22372	0.24974	0.28525	0.17021	0.27659	0.42834	0.27564	0.52817	0.14493	0.17465	0.25813	0.21083	0.26279	0.16795	0.17394	0.25617	0.05514	0.20395	0.05604	0.40598	0.09537	0.0826	0.11793	0.17168	0.12403	0.12543	0.14878	0.07106	0.18779	0.25596	0.16267	0.92495	0.52295	0.52955	0.13402	0.21503	0.22998	0.17674	0.28692	0.51182	0.01579
63.1	0.70986	0.13085	0.17849	0.08271	0.21968	0.4388	0.79814	0.16648	0.22475	0.25454	0.2907	0.16743	0.2766	0.43392	0.28489	0.54672	0.14685	0.18101	0.24499	0.19866	0.24948	0.1652	0.16721	0.25661	0.05658	0.19795	0.05475	0.40347	0.09354	0.08827	0.11434	0.16549	0.12191	0.13274	0.14477	0.07013	0.18581	0.24414	0.16091	0.91255	0.50307	0.51501	0.13571	0.20879	0.22769	0.17189	0.29118	0.51615	0.01629
63.2	0.7159	0.13636	0.17735	0.08609	0.22285	0.45252	0.81229	0.16326	0.23295	0.26047	0.29683	0.16476	0.2793	0.44075	0.29377	0.56439	0.1481	0.18717	0.23293	0.18768	0.23748	0.16267	0.16098	0.2569	0.05805	0.19239	0.05359	0.40121	0.09168	0.094	0.1111	0.15953	0.11988	0.14017	0.14093	0.06924	0.18398	0.23284	0.15921	0.90103	0.48458	0.50113	0.13744	0.20324	0.22571	0.1675	0.29538	0.51865	0.0164
63.3	0.72105	0.14314	0.17838	0.09024	0.22711	0.46637	0.82631	0.16104	0.24202	0.26795	0.30354	0.16475	0.28382	0.44759	0.30433	0.58287	0.15019	0.19417	0.2222	0.17796	0.22706	0.16035	0.15547	0.25722	0.0596	0.1877	0.05249	0.39943	0.0901	0.10009	0.1083	0.15399	0.1179	0.14798	0.1374	0.06842	0.18233	0.22357	0.1577	0.89161	0.46785	0.48972	0.13948	0.19825	0.22419	0.16352	0.29958	0.51959	0.01662
63.4	0.72455	0.14835	0.18099	0.09453	0.23273	0.47961	0.8382	0.16025	0.2562	0.27442	0.3103	0.16732	0.28668	0.4519	0.31387	0.60111	0.15217	0.20115	0.21289	0.16957	0.21794	0.15827	0.15043	0.25745	0.06114	0.18351	0.05149	0.39828	0.08859	0.10636	0.10585	0.14902	0.11589	0.15604	0.13408	0.06756	0.18108	0.21532	0.15622	0.88344	0.45291	0.47903	0.14136	0.19357	0.22295	0.16	0.30358	0.51904	0.01635
63.5	0.72527	0.15215	0.18162	0.09781	0.23796	0.49243	0.84876	0.15856	0.26284	0.28115	0.31614	0.16544	0.28577	0.45618	0.32151	0.61884	0.1517	0.20708	0.20492	0.1623	0.21013	0.1565	0.14594	0.25763	0.06282	0.17989	0.05057	0.39767	0.08739	0.11288	0.10371	0.14469	0.11398	0.1642	0.13087	0.06676	0.17982	0.20823	0.15485	0.87651	0.43961	0.4701	0.14337	0.18944	0.22195	0.15697	0.30738	0.51711	0.01516
63.6	0.72442	0.15637	0.18069	0.10195	0.2419	0.5046	0.85706	0.15669	0.25563	0.28689	0.32094	0.16089	0.28364	0.45879	0.32757	0.63531	0.15043	0.21341	0.19817	0.15584	0.20326	0.15486	0.14188	0.25776	0.06452	0.17657	0.04964	0.39742	0.08631	0.11951	0.10191	0.14094	0.11222	0.17279	0.12789	0.06602	0.17857	0.20214	0.15353	0.87067	0.427	0.46163	0.14542	0.1855	0.22116	0.15437	0.311	0.51399	0.01356
63.7	0.72111	0.15858	0.17618	0.1046	0.24334	0.51566	0.86183	0.15214	0.235	0.29049	0.32277	0.15526	0.27833	0.45901	0.33413	0.65128	0.14816	0.2186	0.19265	0.1504	0.19749	0.15338	0.13831	0.2578	0.06623	0.17372	0.04883	0.3975	0.0853	0.1264	0.1004	0.1374	0.11147	0.18189	0.12517	0.06533	0.17767	0.19723	0.15223	0.86607	0.41536	0.45433	0.14756	0.18185	0.22058	0.15209	0.31449	0.50989	0.01263
63.8	0.71587	0.16086	0.1711	0.10811	0.24431	0.5267	0.86528	0.14681	0.21898	0.29177	0.32411	0.1531	0.27183	0.45765	0.34009	0.66556	0.14596	0.22477	0.18812	0.14591	0.19264	0.15201	0.13505	0.25786	0.06806	0.17134	0.04808	0.39799	0.08441	0.13377	0.09921	0.13397	0.10997	0.19131	0.12246	0.06462	0.17686	0.19321	0.15095	0.86232	0.4047	0.44785	0.14983	0.17861	0.2199	0.15004	0.31759	0.50502	0.01171
63.9	0.71113	0.16331	0.17164	0.11256	0.24572	0.53657	0.86647	0.14363	0.2138	0.29547	0.32577	0.15302	0.26784	0.45707	0.34598	0.67885	0.14591	0.23004	0.18478	0.14227	0.18883	0.15071	0.13243	0.2579	0.07007	0.16965	0.04737	0.39896	0.08364	0.14149	0.09825	0.13096	0.1086	0.20117	0.11988	0.06392	0.17595	0.19006	0.14971	0.85944	0.39469	0.44247	0.15244	0.17624	0.21912	0.14818	0.32032	0.4997	0.01106
64	0.70533	0.16773	0.17157	0.11748	0.24805	0.54533	0.86411	0.14169	0.21443	0.29854	0.32601	0.15483	0.26658	0.45599	0.35193	0.69026	0.14642	0.23414	0.18214	0.13897	0.18563	0.14931	0.13013	0.25786	0.07211	0.16785	0.04662	0.40009	0.08294	0.14958	0.09733	0.12822	0.10677	0.21124	0.11725	0.06327	0.17481	0.18707	0.1485	0.85709	0.38569	0.43754	0.15486	0.17371	0.2184	0.14632	0.32254	0.49434	0.01013
64.1	0.69894	0.17141	0.17047	0.12178	0.25067	0.55328	0.85956	0.13902	0.21156	0.29864	0.32562	0.15421	0.2653	0.45346	0.35701	0.70121	0.14714	0.23883	0.18035	0.13602	0.183	0.14797	0.12813	0.25777	0.0742	0.16621	0.04586	0.40134	0.08235	0.15786	0.09656	0.12583	0.10525	0.22164	0.1148	0.06267	0.17415	0.18443	0.14742	0.85531	0.37786	0.4335	0.15739	0.17121	0.21791	0.14413	0.32429	0.48947	0.0091
64.2	0.69181	0.17297	0.16793	0.1252	0.2506	0.55891	0.8519	0.13512	0.20112	0.29623	0.32499	0.14901	0.26072	0.44909	0.35943	0.71061	0.1469	0.24243	0.17915	0.13356	0.18069	0.14671	0.12624	0.25765	0.07633	0.16478	0.04506	0.40275	0.08185	0.16638	0.09582	0.12388	0.10345	0.2324	0.11241	0.06208	0.17331	0.18199	0.1465	0.85377	0.37073	0.42997	0.15965	0.16857	0.2177	0.14211	0.32542	0.48472	0.0085
64.3	0.68231	0.17354	0.16135	0.12933	0.2485	0.56244	0.84211	0.13018	0.18397	0.29323	0.32379	0.14215	0.25312	0.44291	0.35876	0.71808	0.14552	0.24477	0.17841	0.13145	0.17892	0.14549	0.12445	0.25758	0.07852	0.1635	0.04425	0.40435	0.08136	0.17515	0.09516	0.1222	0.10202	0.24343	0.11002	0.06148	0.17215	0.18006	0.14565	0.85248	0.36393	0.42687	0.16228	0.16608	0.21784	0.14024	0.32612	0.47883	0.00771
64.4	0.66871	0.17542	0.15613	0.13391	0.24723	0.56532	0.83306	0.12676	0.17663	0.29129	0.32209	0.13977	0.24854	0.43784	0.35938	0.72379	0.14614	0.24714	0.17814	0.12957	0.17738	0.14431	0.12285	0.25743	0.08083	0.16196	0.0434	0.40595	0.08088	0.18416	0.09454	0.12064	0.10074	0.25472	0.10772	0.06092	0.17101	0.17828	0.14488	0.85112	0.35764	0.42419	0.16465	0.16394	0.21844	0.13864	0.32633	0.47136	0.00675
64.5	0.65162	0.17816	0.15353	0.13835	0.24686	0.56636	0.82497	0.12502	0.18384	0.28899	0.32037	0.14114	0.24684	0.4338	0.35883	0.72715	0.14731	0.25028	0.1783	0.12795	0.1762	0.14322	0.12158	0.2572	0.08314	0.1603	0.04256	0.40782	0.08045	0.19342	0.09397	0.11945	0.10094	0.26613	0.10579	0.06039	0.17034	0.17685	0.14425	0.84931	0.35164	0.42189	0.16721	0.16198	0.2195	0.13728	0.32617	0.46266	0.0061
64.6	0.63119	0.17936	0.15113	0.14277	0.24534	0.56609	0.81451	0.12201	0.17857	0.28526	0.31665	0.13795	0.24293	0.4298	0.35914	0.72843	0.14607	0.25439	0.17868	0.12661	0.17511	0.1424	0.12025	0.25699	0.08549	0.15839	0.04177	0.4096	0.08005	0.20288	0.09349	0.11855	0.10123	0.27765	0.10425	0.05985	0.1698	0.17569	0.14381	0.8473	0.34564	0.41966	0.16969	0.16002	0.22109	0.13607	0.32557	0.45308	0.00585
64.7	0.60729	0.18047	0.14884	0.147	0.2431	0.5639	0.79894	0.1191	0.16999	0.28119	0.31082	0.13391	0.23816	0.42491	0.35727	0.72715	0.14513	0.25733	0.1792	0.12548	0.17424	0.14191	0.11894	0.2568	0.08795	0.15663	0.04108	0.4115	0.07962	0.21237	0.09297	0.11751	0.10196	0.28917	0.103	0.0593	0.16941	0.17454	0.1434	0.84585	0.33958	0.41773	0.17243	0.15818	0.22315	0.13493	0.32467	0.44295	0.00612
64.8	0.58014	0.18157	0.14633	0.1512	0.24002	0.56036	0.77672	0.11655	0.16514	0.27801	0.30513	0.13019	0.23455	0.41718	0.3547	0.7233	0.14358	0.25888	0.17987	0.12435	0.17343	0.14169	0.11766	0.25659	0.09044	0.15513	0.04049	0.41341	0.07919	0.22179	0.09236	0.11627	0.10236	0.30087	0.10216	0.05876	0.16914	0.1732	0.14316	0.84567	0.33364	0.41578	0.17517	0.15627	0.22565	0.1339	0.32338	0.43237	0.00667
64.9	0.55135	0.1824	0.14267	0.15437	0.23599	0.55564	0.74946	0.11439	0.159	0.27399	0.29963	0.12896	0.23079	0.40722	0.35104	0.71814	0.14238	0.25957	0.18064	0.12344	0.1726	0.14186	0.11643	0.25631	0.09302	0.15435	0.04003	0.41545	0.07872	0.2312	0.09168	0.11507	0.1032	0.31246	0.10162	0.05823	0.16894	0.17199	0.14292	0.84691	0.32803	0.41382	0.17812	0.1543	0.22834	0.13289	0.32179	0.42144	0.00622
65	0.52064	0.18183	0.13839	0.15803	0.23091	0.54978	0.71753	0.11055	0.14617	0.26905	0.2939	0.12861	0.22466	0.39352	0.34584	0.71131	0.14003	0.25876	0.18142	0.12251	0.17181	0.14246	0.11534	0.25598	0.09566	0.15397	0.03968	0.41755	0.07822	0.24064	0.09098	0.11387	0.10429	0.324	0.10138	0.05774	0.1687	0.17081	0.14277	0.84939	0.323	0.4119	0.18099	0.15265	0.23138	0.13189	0.32	0.41046	0.00538
65.1	0.48906	0.1808	0.136	0.16174	0.22674	0.54397	0.68234	0.10725	0.14414	0.26438	0.2888	0.12881	0.21918	0.37848	0.34085	0.70313	0.13875	0.2574	0.18206	0.12169	0.17116	0.14325	0.1143	0.25565	0.09831	0.15419	0.03937	0.41959	0.07772	0.25006	0.09021	0.1128	0.10549	0.33548	0.10129	0.05729	0.16854	0.1697	0.14269	0.85294	0.31844	0.41008	0.18388	0.15085	0.2348	0.13086	0.31814	0.39978	0.0047
65.2	0.45607	0.17881	0.1321	0.16611	0.22226	0.53879	0.64525	0.1033	0.14022	0.25996	0.28278	0.13768	0.2122	0.36187	0.33574	0.69566	0.1366	0.25456	0.1826	0.12091	0.17066	0.14429	0.11326	0.25529	0.10098	0.15518	0.03914	0.4217	0.07724	0.25941	0.0894	0.11175	0.10668	0.34677	0.10147	0.05686	0.16848	0.16859	0.14271	0.85735	0.31418	0.40829	0.18691	0.14891	0.23843	0.12979	0.31617	0.38931	0.00451
65.3	0.42221	0.1763	0.12812	0.1702	0.21808	0.53207	0.60721	0.09946	0.13335	0.25595	0.27682	0.14469	0.20818	0.34459	0.33129	0.68683	0.1355	0.25094	0.18299	0.12024	0.17009	0.14553	0.11236	0.25485	0.10373	0.1566	0.03902	0.424	0.07681	0.26869	0.08862	0.11098	0.10745	0.35779	0.10191	0.05645	0.16853	0.16744	0.14287	0.86236	0.30973	0.40691	0.18989	0.14707	0.24214	0.12868	0.31419	0.37912	0.00471
65.4	0.39301	0.17304	0.12482	0.17285	0.21464	0.52176	0.56865	0.09646	0.13748	0.25181	0.26902	0.14339	0.20415	0.32583	0.32636	0.67357	0.13499	0.24742	0.1833	0.11953	0.16958	0.14692	0.11144	0.25432	0.10657	0.1584	0.03891	0.42595	0.07644	0.27783	0.08798	0.11037	0.10846	0.36858	0.10259	0.05606	0.16877	0.1662	0.14312	0.86753	0.30564	0.40639	0.19291	0.14527	0.24601	0.12763	0.31232	0.36923	0.00421
65.5	0.36275	0.17005	0.12262	0.17612	0.20998	0.50758	0.52872	0.09455	0.14259	0.24672	0.26123	0.14308	0.20177	0.307	0.32017	0.65524	0.13502	0.24432	0.18373	0.11895	0.16909	0.1484	0.1106	0.25376	0.1095	0.16031	0.03885	0.42828	0.07615	0.28666	0.08751	0.11	0.10993	0.37875	0.10336	0.05565	0.16917	0.16477	0.14319	0.87314	0.30135	0.40676	0.196	0.1435	0.24987	0.12651	0.31069	0.35985	0.0041
65.6	0.33375	0.16652	0.11969	0.17906	0.20354	0.49013	0.48933	0.09148	0.14066	0.23803	0.25257	0.13811	0.19695	0.286	0.31085	0.63214	0.13279	0.2405	0.18437	0.11831	0.16847	0.14996	0.10985	0.25318	0.11253	0.16257	0.03878	0.43061	0.07601	0.29514	0.08725	0.10979	0.11175	0.38836	0.10459	0.05526	0.16966	0.16323	0.14322	0.87927	0.297	0.40808	0.19929	0.14177	0.25378	0.12562	0.30908	0.35081	0.00321
65.7	0.30515	0.16314	0.11658	0.18177	0.1981	0.46997	0.44901	0.0887	0.14019	0.22958	0.24362	0.1331	0.19325	0.26697	0.30049	0.60581	0.13069	0.23709	0.18541	0.11767	0.16784	0.15168	0.10904	0.25254	0.11561	0.16484	0.03876	0.43271	0.07598	0.30315	0.08712	0.10979	0.1132	0.39713	0.10605	0.05486	0.17023	0.1617	0.14338	0.88532	0.29273	0.41035	0.20258	0.14009	0.25778	0.125	0.3072	0.34214	0.00284
65.8	0.2797	0.16004	0.11419	0.18313	0.1918	0.44822	0.41053	0.08735	0.13554	0.22014	0.23385	0.12983	0.19007	0.24921	0.29087	0.57607	0.13051	0.23426	0.1869	0.11698	0.16715	0.15346	0.10847	0.25188	0.11864	0.16721	0.03878	0.43489	0.07599	0.31062	0.08718	0.11009	0.11453	0.40523	0.10746	0.05447	0.17083	0.16063	0.1436	0.8914	0.289	0.41357	0.20588	0.13875	0.26182	0.12467	0.305	0.33388	0.00263
65.9	0.25277	0.15759	0.11179	0.18381	0.18485	0.42568	0.37456	0.08568	0.14204	0.21067	0.22352	0.12653	0.18619	0.23245	0.28106	0.54423	0.13044	0.23168	0.1887	0.11619	0.16649	0.15547	0.10811	0.2512	0.12178	0.16975	0.03885	0.4371	0.076	0.31749	0.08737	0.11065	0.11594	0.4126	0.1089	0.05405	0.17149	0.16015	0.14374	0.89761	0.28535	0.41755	0.20926	0.13761	0.26582	0.12459	0.30256	0.32599	0.0023
66	0.22903	0.15562	0.11142	0.18509	0.17802	0.4026	0.33913	0.08609	0.15471	0.20342	0.21452	0.1278	0.18372	0.21681	0.27073	0.5109	0.13061	0.22901	0.19078	0.11523	0.16577	0.1576	0.10809	0.25046	0.12498	0.17255	0.0388	0.43939	0.07611	0.32365	0.08767	0.11125	0.11754	0.41907	0.11062	0.05368	0.17212	0.16003	0.14393	0.90372	0.28292	0.4222	0.21284	0.13666	0.26974	0.12485	0.29993	0.31856	0.00258
66.1	0.21073	0.15274	0.11175	0.18555	0.17373	0.37894	0.30634	0.08636	0.16202	0.19537	0.20444	0.1275	0.18375	0.20267	0.25942	0.47707	0.13052	0.22565	0.19307	0.11432	0.16533	0.15968	0.10822	0.24972	0.12823	0.17529	0.03853	0.44148	0.07626	0.32896	0.08803	0.11213	0.11869	0.42443	0.11242	0.05333	0.17297	0.16025	0.14414	0.90966	0.28061	0.42745	0.21624	0.13572	0.27399	0.12546	0.29719	0.31157	0.00276
66.2	0.19558	0.15049	0.11093	0.18669	0.16802	0.35534	0.27484	0.08587	0.16245	0.18626	0.19438	0.12257	0.18268	0.19013	0.24759	0.44381	0.12892	0.22063	0.1955	0.11349	0.16508	0.16177	0.10867	0.24896	0.1315	0.17803	0.03828	0.44352	0.07644	0.33339	0.08853	0.11359	0.12011	0.42893	0.11425	0.05303	0.17426	0.16081	0.14425	0.9158	0.27865	0.43277	0.21966	0.13504	0.27826	0.12637	0.29446	0.30495	0.0038
66.3	0.18066	0.14865	0.10978	0.18791	0.16055	0.33248	0.24617	0.0853	0.1664	0.17805	0.18452	0.1184	0.18053	0.17859	0.23517	0.41068	0.12786	0.2136	0.19788	0.11285	0.1652	0.16376	0.10928	0.2482	0.13485	0.18106	0.03811	0.44543	0.07664	0.33688	0.08904	0.11493	0.1215	0.43195	0.11619	0.05275	0.17588	0.16164	0.14435	0.92171	0.2765	0.43813	0.22287	0.13448	0.28221	0.12729	0.29173	0.29865	0.00495
66.4	0.16814	0.14702	0.11014	0.1887	0.15396	0.31089	0.22203	0.086	0.16702	0.17108	0.17721	0.11818	0.18058	0.16716	0.22274	0.3779	0.12977	0.20508	0.20026	0.11243	0.16559	0.16577	0.10999	0.24741	0.13835	0.18429	0.03803	0.44749	0.07685	0.33938	0.08957	0.11624	0.12283	0.43393	0.11826	0.0525	0.17754	0.16247	0.14463	0.92772	0.27524	0.44377	0.22583	0.13408	0.28644	0.12856	0.28916	0.29285	0.005
66.5	0.15865	0.1459	0.11093	0.18864	0.14881	0.29049	0.20146	0.08721	0.17396	0.16324	0.1698	0.12189	0.18152	0.15706	0.21265	0.34567	0.13203	0.19731	0.20277	0.11237	0.1663	0.16796	0.11049	0.2466	0.14187	0.18755	0.03808	0.44921	0.0771	0.34084	0.09011	0.11756	0.12354	0.43451	0.12044	0.05229	0.17908	0.16341	0.14499	0.93344	0.27409	0.44969	0.22857	0.13332	0.29046	0.12985	0.28667	0.28728	0.00496
66.6	0.14988	0.14381	0.11078	0.18786	0.14423	0.27141	0.18403	0.08898	0.17835	0.15698	0.16159	0.1289	0.18061	0.14904	0.20117	0.31518	0.1327	0.19022	0.20529	0.11257	0.16749	0.17036	0.11089	0.24567	0.14542	0.19074	0.03816	0.45063	0.07738	0.34118	0.09105	0.11933	0.12405	0.43412	0.12277	0.05209	0.18072	0.16442	0.1453	0.93854	0.27314	0.45576	0.23116	0.13222	0.29461	0.13144	0.2843	0.28216	0.00502
66.7	0.14198	0.13932	0.10971	0.18603	0.13958	0.25351	0.16808	0.09018	0.19105	0.15133	0.15455	0.13269	0.17828	0.14164	0.19045	0.28635	0.13419	0.18346	0.20767	0.11283	0.16883	0.17251	0.11145	0.24452	0.1489	0.19405	0.03827	0.45198	0.07769	0.34067	0.09225	0.12131	0.12477	0.43268	0.12513	0.05192	0.18245	0.16539	0.14572	0.94364	0.27261	0.46191	0.23386	0.131	0.29877	0.133	0.28212	0.27741	0.00501
66.8	0.13498	0.13668	0.11102	0.18427	0.13626	0.23724	0.15416	0.09235	0.19577	0.14575	0.14935	0.13813	0.17654	0.13708	0.183	0.26054	0.13737	0.17749	0.21	0.11326	0.17033	0.17458	0.11263	0.24327	0.15256	0.19733	0.03834	0.45326	0.07809	0.3393	0.0935	0.12362	0.1258	0.43078	0.12735	0.05175	0.18412	0.16616	0.14618	0.94856	0.2723	0.46826	0.23673	0.12994	0.30312	0.13472	0.28014	0.27308	0.00442
66.9	0.12868	0.13462	0.11155	0.18266	0.13268	0.22193	0.14233	0.0942	0.19794	0.14198	0.14468	0.14273	0.17587	0.13464	0.17442	0.2361	0.13888	0.1705	0.21228	0.11375	0.17187	0.17683	0.11374	0.24198	0.15623	0.20024	0.03844	0.45401	0.07861	0.33693	0.09476	0.12577	0.12682	0.42847	0.12946	0.05161	0.18554	0.16629	0.14674	0.95302	0.27133	0.47452	0.23979	0.12889	0.30744	0.13658	0.27831	0.26895	0.004
67	0.12342	0.13252	0.10946	0.18074	0.12868	0.20838	0.13142	0.09432	0.18789	0.13695	0.14135	0.141	0.17418	0.13134	0.1675	0.21476	0.13811	0.16391	0.21457	0.11446	0.17387	0.17911	0.11502	0.24064	0.16004	0.20286	0.03854	0.4549	0.07917	0.33379	0.09603	0.12814	0.12778	0.42485	0.13156	0.05142	0.18684	0.16647	0.14742	0.95704	0.27064	0.4808	0.24304	0.12799	0.31181	0.13855	0.27669	0.26528	0.00396
67.1	0.11867	0.13064	0.10783	0.17884	0.12457	0.19654	0.12208	0.09632	0.17745	0.13364	0.13839	0.1402	0.17276	0.12773	0.16158	0.19563	0.13763	0.15697	0.21674	0.11527	0.17577	0.18148	0.11626	0.23926	0.16386	0.20543	0.03865	0.45542	0.07981	0.33015	0.09725	0.13063	0.12895	0.41892	0.13398	0.05123	0.18851	0.16675	0.14809	0.96061	0.27042	0.4873	0.24635	0.12731	0.31598	0.14036	0.27522	0.2618	0.00488
67.2	0.11457	0.12972	0.10858	0.17728	0.12129	0.18695	0.11438	0.09776	0.18009	0.13208	0.13436	0.14203	0.17262	0.12557	0.15657	0.1783	0.13832	0.15171	0.21866	0.1162	0.17776	0.18398	0.11749	0.23785	0.16767	0.20771	0.03885	0.45583	0.08043	0.32633	0.09845	0.13342	0.13048	0.41058	0.13664	0.05107	0.19058	0.16727	0.14884	0.96384	0.27033	0.49363	0.24977	0.1268	0.32023	0.14237	0.27394	0.25866	0.005
67.3	0.11118	0.12772	0.10879	0.17594	0.11856	0.1788	0.10881	0.09989	0.18382	0.13156	0.12978	0.14576	0.17122	0.12339	0.15381	0.16178	0.13964	0.1464	0.22038	0.1172	0.17965	0.18643	0.11855	0.23636	0.1715	0.20984	0.03912	0.45627	0.08106	0.32202	0.09974	0.1361	0.13219	0.40017	0.13933	0.0509	0.19241	0.16783	0.14953	0.9662	0.27057	0.49964	0.25323	0.12661	0.32422	0.14418	0.27277	0.25571	0.00518
67.4	0.10988	0.12525	0.10838	0.17435	0.11734	0.17176	0.10358	0.09989	0.19247	0.12988	0.12639	0.14814	0.17072	0.12177	0.15217	0.14823	0.14087	0.14219	0.2221	0.11832	0.18161	0.18909	0.11974	0.23487	0.17546	0.2121	0.03951	0.45665	0.08173	0.31673	0.10097	0.13892	0.13407	0.3883	0.14186	0.05074	0.19419	0.16849	0.15036	0.96859	0.27117	0.50558	0.25676	0.12661	0.3282	0.14601	0.27176	0.25307	0.00439
67.5	0.10753	0.12322	0.10636	0.17197	0.11711	0.16554	0.09808	0.10075	0.25654	0.12722	0.12295	0.14925	0.16942	0.11984	0.14954	0.13709	0.14196	0.13856	0.22356	0.11948	0.1836	0.19205	0.12101	0.23338	0.17941	0.21475	0.04001	0.45698	0.08243	0.30944	0.10219	0.1416	0.13624	0.37566	0.14421	0.05056	0.19539	0.16924	0.15125	0.97019	0.27144	0.51164	0.2605	0.12673	0.33194	0.14766	0.27091	0.25053	0.00374
67.6	0.10521	0.12091	0.10376	0.16923	0.11503	0.16061	0.09405	0.10288	0.28892	0.12425	0.11981	0.15169	0.16669	0.11816	0.14676	0.12787	0.14358	0.13565	0.22488	0.12073	0.18565	0.19513	0.12227	0.23186	0.1835	0.21751	0.04066	0.45729	0.08311	0.29978	0.10339	0.14461	0.13834	0.36216	0.14671	0.05026	0.19661	0.17018	0.15203	0.97157	0.27121	0.51762	0.26432	0.12697	0.33536	0.14911	0.27017	0.24831	0.00379
67.7	0.10201	0.11852	0.10127	0.16644	0.1116	0.15691	0.08996	0.10392	0.29157	0.12048	0.11624	0.15087	0.16256	0.11647	0.14438	0.11916	0.14442	0.13276	0.22603	0.12185	0.18768	0.19821	0.12374	0.23031	0.18763	0.2202	0.04127	0.45742	0.08371	0.28816	0.10457	0.14752	0.14017	0.34732	0.1493	0.04989	0.19783	0.17129	0.15285	0.97218	0.27114	0.52355	0.2683	0.12743	0.33838	0.15026	0.2695	0.24618	0.00411
67.8	0.10047	0.11807	0.10302	0.16396	0.11028	0.15395	0.08751	0.1095	0.28845	0.11957	0.11389	0.15456	0.16251	0.11504	0.1438	0.11238	0.14747	0.13106	0.227	0.12299	0.18971	0.20129	0.12536	0.22879	0.19168	0.22261	0.04194	0.45746	0.08436	0.27497	0.10572	0.15036	0.14236	0.3314	0.15193	0.04953	0.19894	0.17299	0.15357	0.97255	0.27112	0.5295	0.27231	0.12822	0.34136	0.15162	0.26893	0.24419	0.00343
67.9	0.09964	0.11728	0.10408	0.16116	0.10934	0.15198	0.08556	0.11507	0.28947	0.11865	0.11198	0.1593	0.16259	0.11281	0.14338	0.10694	0.14937	0.12981	0.22781	0.1242	0.19168	0.2043	0.12684	0.22728	0.19567	0.22497	0.04257	0.45737	0.08497	0.26076	0.10681	0.15319	0.14461	0.31454	0.15427	0.04919	0.20014	0.17448	0.15413	0.97253	0.27134	0.53539	0.27621	0.12912	0.34428	0.15318	0.26844	0.24239	0.00191
68	0.09828	0.11642	0.10476	0.158	0.10815	0.15097	0.08363	0.12015	0.28453	0.11773	0.11078	0.16575	0.16502	0.11175	0.14195	0.10238	0.15128	0.12839	0.22852	0.12544	0.19382	0.2073	0.12837	0.22584	0.19977	0.22722	0.04327	0.45742	0.08562	0.24598	0.1078	0.15609	0.147	0.29715	0.1568	0.04888	0.20182	0.17578	0.15479	0.97245	0.27136	0.54157	0.2801	0.12991	0.34723	0.15465	0.268	0.24074	0.000844
68.1	0.0967	0.11527	0.10542	0.15459	0.10729	0.14996	0.08276	0.12327	0.2741	0.11665	0.1102	0.17235	0.16827	0.11	0.14091	0.09786	0.15232	0.12676	0.22916	0.12667	0.19596	0.21022	0.12989	0.22442	0.20372	0.22913	0.0439	0.45728	0.08617	0.23082	0.10875	0.15896	0.14954	0.27966	0.15935	0.04861	0.20324	0.17714	0.15534	0.97184	0.27191	0.54759	0.28402	0.13071	0.35006	0.15625	0.26758	0.23924	0.00105
68.2	0.09538	0.11396	0.10661	0.15128	0.10591	0.1493	0.08165	0.12713	0.25688	0.11524	0.10961	0.17701	0.16943	0.10837	0.13937	0.09444	0.15371	0.12479	0.22966	0.12791	0.19796	0.21311	0.13154	0.22308	0.20762	0.23106	0.04447	0.45697	0.08674	0.21575	0.1097	0.16177	0.15201	0.26238	0.16209	0.04836	0.20493	0.17862	0.15594	0.971	0.27259	0.5538	0.28828	0.13167	0.35285	0.15823	0.2672	0.23792	0.000694
68.3	0.09495	0.11323	0.10691	0.14907	0.10498	0.14937	0.08098	0.13239	0.2442	0.11451	0.10942	0.18291	0.17068	0.10791	0.13918	0.09274	0.15736	0.12364	0.23	0.12924	0.20016	0.21592	0.13323	0.22169	0.21158	0.23239	0.04498	0.45666	0.08725	0.20088	0.11062	0.16449	0.15461	0.24544	0.16498	0.04811	0.20651	0.18002	0.15638	0.9697	0.27332	0.55952	0.29254	0.13285	0.35557	0.16003	0.26683	0.23672	3.44e-05
68.4	0.09419	0.11291	0.10944	0.14767	0.10423	0.14926	0.07983	0.13485	0.23573	0.11375	0.10915	0.19121	0.17015	0.10763	0.13909	0.09173	0.16172	0.12346	0.2303	0.13054	0.20235	0.21857	0.13494	0.22042	0.2155	0.23375	0.04563	0.45629	0.08779	0.18664	0.11156	0.16719	0.15732	0.22911	0.16808	0.04787	0.20825	0.18145	0.15713	0.96824	0.27377	0.56532	0.29696	0.13418	0.35826	0.16207	0.26637	0.23556	-0.00111
68.5	0.09192	0.11033	0.10835	0.14531	0.10104	0.1487	0.07811	0.13411	0.217	0.11065	0.10734	0.19066	0.16474	0.10585	0.13692	0.09069	0.16518	0.12152	0.23026	0.13181	0.20461	0.22097	0.13667	0.21913	0.21947	0.23491	0.04616	0.45575	0.08824	0.173	0.11248	0.16989	0.16016	0.21363	0.17117	0.04765	0.21011	0.18278	0.15772	0.96663	0.27462	0.57118	0.30116	0.13553	0.36079	0.16419	0.26581	0.23441	-0.00137
68.6	0.09018	0.10708	0.10457	0.14251	0.09659	0.1481	0.07549	0.13301	0.19428	0.10641	0.10438	0.18343	0.15857	0.10305	0.13346	0.08861	0.16669	0.11912	0.2303	0.13311	0.20687	0.22357	0.13836	0.21791	0.22341	0.23615	0.04663	0.45511	0.08877	0.16013	0.11348	0.17273	0.16299	0.19924	0.17439	0.04747	0.21196	0.18442	0.15838	0.96449	0.27548	0.57697	0.30553	0.13708	0.36325	0.16649	0.26523	0.23337	-0.0013
68.7	0.08906	0.10533	0.10362	0.14039	0.09395	0.14804	0.07329	0.13605	0.17654	0.10391	0.10244	0.17821	0.15687	0.10109	0.13128	0.08713	0.16714	0.11799	0.23018	0.13435	0.20907	0.22626	0.14016	0.21677	0.22733	0.23695	0.04699	0.45429	0.08929	0.14815	0.11441	0.17556	0.16523	0.18582	0.17724	0.04732	0.21391	0.18607	0.15897	0.96196	0.27661	0.58251	0.3096	0.13842	0.36582	0.16879	0.26471	0.23241	-0.00123
68.8	0.08795	0.10348	0.10508	0.13849	0.09208	0.14829	0.07065	0.14077	0.16758	0.10173	0.1005	0.1712	0.15592	0.0995	0.12911	0.08521	0.16752	0.11647	0.22987	0.13557	0.21116	0.22884	0.14195	0.21567	0.23121	0.23792	0.04738	0.45347	0.08981	0.13718	0.11537	0.17825	0.16747	0.17362	0.18036	0.04718	0.21596	0.18775	0.15959	0.95925	0.27762	0.58849	0.31404	0.1398	0.36828	0.17106	0.2643	0.23149	-0.00156
68.9	0.08698	0.1025	0.10786	0.13678	0.09081	0.14869	0.06922	0.14249	0.1664	0.0999	0.09912	0.1679	0.15454	0.09822	0.12756	0.08309	0.16749	0.11484	0.22949	0.13664	0.21322	0.23126	0.14375	0.21463	0.23529	0.23886	0.04781	0.45253	0.09023	0.1271	0.11629	0.18088	0.16951	0.16245	0.18319	0.04703	0.21795	0.18943	0.15998	0.95618	0.27852	0.59444	0.31818	0.14111	0.37071	0.17361	0.26406	0.23065	-0.00172
69	0.0865	0.10301	0.11095	0.13634	0.09093	0.14923	0.06878	0.14731	0.17795	0.0998	0.09884	0.1731	0.15664	0.09809	0.12774	0.08163	0.17031	0.1145	0.22898	0.13771	0.21524	0.23381	0.14533	0.21376	0.23944	0.23988	0.04828	0.45157	0.09071	0.11806	0.11726	0.18363	0.17124	0.15243	0.18601	0.04685	0.2197	0.19091	0.16053	0.95292	0.2795	0.60023	0.3224	0.14265	0.37316	0.17604	0.26395	0.22988	-0.00252
69.1	0.08617	0.10414	0.1127	0.13649	0.09061	0.15006	0.06876	0.15143	0.18967	0.10077	0.09875	0.18157	0.15875	0.09855	0.12822	0.08068	0.17347	0.11461	0.22843	0.13868	0.21731	0.2364	0.14688	0.21294	0.24348	0.24091	0.04866	0.4507	0.09114	0.1103	0.11819	0.18646	0.17242	0.14359	0.18873	0.04667	0.22165	0.19221	0.16092	0.94941	0.28063	0.60565	0.32636	0.14403	0.37543	0.17863	0.26398	0.22915	-0.00341
69.2	0.08553	0.10545	0.1137	0.13647	0.09013	0.15083	0.06834	0.15359	0.1945	0.1008	0.09822	0.18929	0.15902	0.09822	0.12824	0.08048	0.17628	0.11428	0.22777	0.13963	0.21922	0.23908	0.1484	0.21222	0.24738	0.24164	0.04899	0.44973	0.09163	0.10335	0.11911	0.18948	0.17398	0.13578	0.19152	0.04653	0.22357	0.1934	0.16141	0.94587	0.28134	0.61093	0.33073	0.14558	0.37775	0.18133	0.26409	0.22844	-0.00384
69.3	0.08486	0.10612	0.11373	0.13588	0.08905	0.15135	0.0672	0.15464	0.19027	0.10023	0.09721	0.1937	0.15698	0.09725	0.128	0.07982	0.17952	0.11389	0.22702	0.14047	0.22101	0.24182	0.14965	0.21154	0.25134	0.24232	0.04941	0.44861	0.09211	0.09741	0.11989	0.19225	0.17602	0.12906	0.19413	0.0464	0.22561	0.19458	0.16168	0.94229	0.28208	0.61618	0.33523	0.14699	0.37996	0.18396	0.26422	0.22775	-0.00436
69.4	0.08403	0.10757	0.1158	0.13566	0.08906	0.15191	0.06565	0.159	0.19341	0.10032	0.09693	0.20869	0.15978	0.09713	0.12819	0.07972	0.18389	0.1143	0.22615	0.14134	0.22275	0.2444	0.15069	0.2109	0.25507	0.24281	0.0497	0.44755	0.09252	0.09201	0.12067	0.1951	0.17844	0.12319	0.19742	0.04626	0.22752	0.19545	0.16203	0.93882	0.28323	0.62119	0.3396	0.1483	0.38204	0.18666	0.26439	0.22707	-0.0049
69.5	0.0834	0.10796	0.11817	0.13547	0.08827	0.15223	0.06496	0.16411	0.19539	0.09991	0.09637	0.2148	0.18422	0.09674	0.12801	0.07917	0.18722	0.11421	0.22522	0.14211	0.22436	0.24688	0.15161	0.21037	0.25877	0.24332	0.05003	0.4464	0.09293	0.08754	0.12122	0.19797	0.1806	0.11811	0.20058	0.04614	0.22915	0.19625	0.16237	0.93535	0.28417	0.62614	0.34409	0.1495	0.38404	0.18929	0.26456	0.2264	-0.00417
69.6	0.0827	0.10858	0.11761	0.13542	0.08693	0.15229	0.06377	0.16716	0.19228	0.09856	0.09502	0.21992	0.19931	0.09563	0.12729	0.07823	0.1903	0.11372	0.22431	0.14293	0.22597	0.24938	0.15262	0.20993	0.26236	0.24322	0.05039	0.44516	0.0933	0.08378	0.12184	0.20083	0.18304	0.11395	0.20345	0.04604	0.23093	0.19695	0.16264	0.93197	0.28495	0.63108	0.3483	0.15105	0.386	0.19171	0.26473	0.22574	-0.00319
69.7	0.08233	0.10997	0.11882	0.13491	0.08512	0.15227	0.06261	0.16773	0.19199	0.09697	0.09369	0.2234	0.20348	0.09449	0.12614	0.07717	0.19256	0.11254	0.22338	0.14377	0.2275	0.25179	0.1537	0.20955	0.26586	0.24298	0.05072	0.44384	0.09352	0.08069	0.12242	0.20367	0.18487	0.11032	0.20625	0.04591	0.23257	0.19744	0.16285	0.92842	0.28565	0.63618	0.35265	0.15254	0.38794	0.19404	0.26489	0.22507	-0.00308
69.8	0.08137	0.11039	0.12228	0.13425	0.08284	0.15239	0.06183	0.16933	0.18604	0.09518	0.09187	0.22082	0.20575	0.09314	0.12459	0.07629	0.19256	0.11086	0.22247	0.14464	0.22893	0.25425	0.15478	0.20923	0.26934	0.24291	0.05111	0.4424	0.09371	0.078	0.12293	0.20635	0.18732	0.10712	0.20875	0.0458	0.23435	0.19788	0.163	0.92455	0.2862	0.64116	0.35699	0.15399	0.38979	0.19646	0.26502	0.22437	-0.00316
69.9	0.08008	0.11093	0.12486	0.13361	0.08068	0.15272	0.06116	0.17259	0.1751	0.09384	0.08997	0.22099	0.20166	0.09159	0.12301	0.07546	0.19287	0.10948	0.2216	0.14539	0.2304	0.2568	0.15584	0.2089	0.2728	0.24252	0.05156	0.44089	0.09389	0.07586	0.1235	0.20906	0.18916	0.1046	0.21112	0.04564	0.23637	0.19839	0.16316	0.9204	0.28672	0.64581	0.36117	0.15545	0.39165	0.19891	0.26509	0.22366	-0.00347
70	0.07937	0.11121	0.12609	0.13316	0.07979	0.15339	0.06034	0.17448	0.17293	0.09322	0.08915	0.22279	0.19685	0.09069	0.12216	0.07487	0.19521	0.10888	0.22074	0.14612	0.23177	0.25914	0.15697	0.20858	0.27624	0.24205	0.05197	0.43947	0.09406	0.07413	0.12391	0.21189	0.19074	0.10244	0.21314	0.04541	0.23823	0.19886	0.16317	0.91593	0.28713	0.65048	0.36533	0.15685	0.3936	0.20134	0.26505	0.22293	-0.00358
70.1	0.07919	0.11346	0.12622	0.13317	0.07998	0.15452	0.06026	0.17797	0.18108	0.09412	0.08889	0.22443	0.19517	0.09022	0.1224	0.07486	0.19985	0.10881	0.21984	0.14683	0.23307	0.26162	0.15808	0.20823	0.27963	0.24159	0.05237	0.43806	0.09431	0.0727	0.12441	0.2144	0.19196	0.10064	0.21484	0.0452	0.24019	0.19936	0.16327	0.91124	0.28744	0.65528	0.36966	0.15849	0.39544	0.20382	0.26499	0.22218	-0.00374
70.2	0.07881	0.11614	0.12685	0.13312	0.0803	0.15628	0.06014	0.18573	0.18896	0.09531	0.08891	0.22761	0.19422	0.09088	0.12244	0.07484	0.20341	0.10929	0.21885	0.14756	0.23444	0.2642	0.15929	0.20788	0.28291	0.24111	0.05278	0.43672	0.09454	0.07149	0.12503	0.21692	0.19318	0.09915	0.21657	0.04501	0.2424	0.20006	0.16342	0.90662	0.28767	0.65985	0.37405	0.16027	0.39734	0.20641	0.26484	0.22143	-0.00371
70.3	0.07827	0.11887	0.12812	0.13364	0.08038	0.15807	0.05976	0.18983	0.2015	0.0965	0.08925	0.23141	0.19267	0.09185	0.12244	0.07503	0.20695	0.10993	0.21775	0.14826	0.23573	0.26671	0.16048	0.20759	0.28611	0.24055	0.05313	0.43535	0.0948	0.07054	0.12549	0.21917	0.19461	0.09787	0.21847	0.04483	0.24466	0.20074	0.16359	0.90208	0.28753	0.66437	0.3784	0.16189	0.39918	0.20909	0.26461	0.22064	-0.00359
70.4	0.07757	0.121	0.13032	0.13428	0.0804	0.15986	0.05905	0.19203	0.20863	0.09905	0.08914	0.23273	0.1908	0.09231	0.12268	0.07483	0.20835	0.11116	0.21658	0.14888	0.23692	0.26915	0.16158	0.20739	0.28926	0.24	0.05349	0.43409	0.095	0.06977	0.12582	0.22097	0.19616	0.09676	0.22042	0.04468	0.24692	0.20125	0.16363	0.89761	0.28741	0.66859	0.38244	0.16355	0.40096	0.21199	0.26422	0.21977	-0.0032
70.5	0.07675	0.12324	0.13074	0.13517	0.0798	0.16174	0.05801	0.19423	0.21036	0.1006	0.08877	0.23331	0.18896	0.0925	0.12239	0.07453	0.20862	0.11263	0.21536	0.14941	0.23814	0.27138	0.16269	0.20729	0.29227	0.23933	0.05389	0.43269	0.09519	0.06909	0.12607	0.2228	0.19762	0.09588	0.22199	0.04452	0.24925	0.20164	0.16362	0.89325	0.28797	0.67279	0.3865	0.1651	0.40269	0.21484	0.26375	0.2188	-0.00291
70.6	0.07566	0.12459	0.13158	0.13569	0.07839	0.16375	0.05687	0.19675	0.21434	0.09977	0.08884	0.2298	0.18694	0.09175	0.12228	0.07421	0.20794	0.1133	0.21411	0.14992	0.23914	0.27345	0.16384	0.20728	0.29514	0.23858	0.05415	0.43107	0.09531	0.06846	0.12628	0.22441	0.19885	0.09526	0.22344	0.04434	0.25141	0.202	0.16359	0.88892	0.28861	0.67678	0.39043	0.16688	0.40431	0.21762	0.26314	0.21776	-0.0028
70.7	0.07409	0.12502	0.12841	0.13608	0.07654	0.16532	0.05577	0.19693	0.21376	0.09882	0.0879	0.22653	0.18483	0.09004	0.121	0.07354	0.20934	0.11335	0.21286	0.15037	0.24014	0.27546	0.16485	0.20743	0.29792	0.23816	0.05434	0.42968	0.09538	0.06791	0.12662	0.226	0.20005	0.09461	0.22503	0.04415	0.25345	0.2023	0.16362	0.88453	0.28937	0.68041	0.3944	0.16824	0.40579	0.22026	0.2624	0.21661	-0.0031
70.8	0.07231	0.12465	0.12453	0.13627	0.07527	0.16649	0.05428	0.19666	0.21471	0.09764	0.086	0.22392	0.18175	0.08793	0.11911	0.07271	0.21034	0.11293	0.21159	0.15068	0.24104	0.27737	0.16599	0.20768	0.30059	0.23804	0.05453	0.42836	0.09536	0.0674	0.1268	0.2271	0.2011	0.094	0.22638	0.04395	0.25534	0.20257	0.16365	0.88032	0.28989	0.68365	0.39799	0.1694	0.40704	0.22277	0.26154	0.21535	-0.00388
70.9	0.07211	0.12632	0.12384	0.13682	0.07612	0.16822	0.05341	0.20018	0.22423	0.0989	0.08519	0.2243	0.18298	0.08729	0.1191	0.07218	0.21191	0.11447	0.2103	0.15106	0.24189	0.27919	0.1671	0.20799	0.30307	0.23826	0.05475	0.42703	0.09531	0.06691	0.12707	0.22797	0.20223	0.09355	0.22761	0.04375	0.25717	0.20261	0.16356	0.87635	0.29035	0.68643	0.40165	0.1709	0.40836	0.22532	0.26064	0.21401	-0.00428
71	0.07172	0.13022	0.1245	0.13783	0.07752	0.17018	0.05293	0.20399	0.22925	0.10087	0.08481	0.22583	0.18319	0.08667	0.11937	0.07172	0.21295	0.11599	0.20903	0.1513	0.24258	0.28082	0.16822	0.20839	0.30538	0.23819	0.0549	0.42563	0.09519	0.06646	0.1273	0.22855	0.20286	0.09296	0.22862	0.04358	0.25909	0.20257	0.16324	0.87244	0.29051	0.6888	0.40518	0.17249	0.40949	0.22765	0.25979	0.21254	-0.0044
71.1	0.07099	0.13221	0.12426	0.13862	0.0778	0.17191	0.05226	0.20581	0.22818	0.1033	0.0846	0.22673	0.18184	0.08941	0.11891	0.07144	0.21425	0.11717	0.20775	0.15156	0.24317	0.28248	0.16937	0.20886	0.30746	0.23816	0.055	0.42421	0.09501	0.06603	0.12744	0.22871	0.20367	0.09234	0.22957	0.04339	0.26083	0.20261	0.16285	0.86869	0.29109	0.69082	0.40872	0.17382	0.41045	0.22992	0.25894	0.21085	-0.00428
71.2	0.07086	0.13463	0.12542	0.13978	0.07772	0.17367	0.0514	0.20919	0.23807	0.10495	0.08482	0.22804	0.18099	0.09301	0.11909	0.07118	0.21766	0.11839	0.20646	0.15156	0.24362	0.2838	0.17032	0.20936	0.30937	0.23803	0.05505	0.4227	0.09482	0.06556	0.12749	0.22901	0.20415	0.09179	0.23031	0.04323	0.26248	0.20263	0.16242	0.86525	0.29106	0.69232	0.41212	0.17514	0.4113	0.23212	0.25791	0.20903	-0.00322
71.3	0.07092	0.13792	0.12769	0.14113	0.07766	0.17522	0.05077	0.21032	0.25212	0.10513	0.08558	0.23012	0.18226	0.09489	0.1193	0.07083	0.21935	0.12015	0.20518	0.15164	0.24417	0.28512	0.17117	0.20985	0.31103	0.23789	0.05505	0.42134	0.0946	0.06502	0.12755	0.2294	0.20439	0.09137	0.23102	0.04309	0.26378	0.2025	0.1619	0.86188	0.29138	0.69325	0.41531	0.17656	0.41222	0.23429	0.25653	0.20705	-0.00277
71.4	0.07055	0.14122	0.13091	0.14254	0.07819	0.1764	0.05004	0.21357	0.26586	0.10485	0.08556	0.233	0.18679	0.09526	0.12035	0.07031	0.21966	0.12085	0.20393	0.15155	0.24455	0.28633	0.17216	0.21032	0.31231	0.23772	0.05501	0.41986	0.09439	0.06451	0.12761	0.22935	0.20417	0.09091	0.23147	0.04294	0.2649	0.20221	0.16139	0.85856	0.29078	0.69373	0.41838	0.17783	0.41297	0.23649	0.25471	0.20483	-0.0025
71.5	0.07034	0.14438	0.13118	0.14385	0.07856	0.17777	0.04919	0.21889	0.27571	0.10553	0.0855	0.2367	0.19169	0.0959	0.12132	0.07002	0.22301	0.12223	0.20273	0.15154	0.24476	0.28752	0.1731	0.21073	0.31352	0.23755	0.05502	0.41836	0.09415	0.06407	0.12763	0.22937	0.20347	0.09041	0.2317	0.04281	0.26605	0.20199	0.16084	0.85543	0.28825	0.69376	0.42119	0.17912	0.41367	0.23854	0.2524	0.20247	-0.000931
71.6	0.06961	0.1445	0.13003	0.14431	0.08033	0.17836	0.0479	0.22172	0.27165	0.1066	0.08491	0.23615	0.1924	0.0947	0.12135	0.06932	0.22504	0.12255	0.20157	0.1515	0.2448	0.28851	0.17415	0.21113	0.31447	0.23731	0.05499	0.41679	0.0939	0.06365	0.12756	0.22921	0.20255	0.08987	0.23178	0.04269	0.26717	0.20163	0.16027	0.85261	0.28581	0.69363	0.42388	0.18036	0.41429	0.24034	0.24968	0.1999	0.000945
71.7	0.06907	0.14528	0.13064	0.14452	0.08568	0.17898	0.0469	0.22357	0.26086	0.10864	0.08424	0.23994	0.19064	0.09374	0.1218	0.06874	0.2261	0.12401	0.20047	0.15157	0.24475	0.28982	0.17498	0.21156	0.31518	0.23705	0.05491	0.41524	0.09364	0.06327	0.12753	0.22909	0.20147	0.08942	0.2317	0.04255	0.2683	0.20126	0.15968	0.84998	0.28398	0.69334	0.42636	0.18141	0.41484	0.24199	0.24662	0.1972	0.002
71.8	0.06903	0.14751	0.13136	0.14438	0.09107	0.17944	0.04607	0.22472	0.25974	0.11125	0.08539	0.24211	0.1903	0.09294	0.12468	0.06831	0.22734	0.12613	0.19941	0.15149	0.2446	0.29089	0.17578	0.21194	0.31557	0.2368	0.05481	0.41375	0.09336	0.06292	0.12749	0.22843	0.20001	0.08892	0.23163	0.04243	0.26925	0.20085	0.15903	0.84727	0.28214	0.69278	0.42873	0.18216	0.41533	0.24343	0.24327	0.19439	0.00223
71.9	0.06855	0.14698	0.12914	0.14437	0.09281	0.17952	0.04471	0.22408	0.26231	0.11423	0.08623	0.24223	0.18848	0.09145	0.12579	0.06768	0.22843	0.12713	0.19838	0.15143	0.24441	0.29197	0.17664	0.21226	0.31581	0.23653	0.05468	0.41228	0.09308	0.06259	0.12745	0.22786	0.19854	0.08845	0.23146	0.04232	0.2699	0.20041	0.15839	0.84461	0.28035	0.69189	0.43114	0.18283	0.4159	0.24493	0.23971	0.19144	0.00178
72	0.06738	0.14573	0.12634	0.14421	0.0904	0.17912	0.04285	0.22192	0.25735	0.1129	0.08746	0.23941	0.18349	0.09004	0.12516	0.06667	0.22662	0.1284	0.19741	0.15133	0.2441	0.29293	0.17726	0.21241	0.31569	0.23622	0.05451	0.41078	0.09275	0.06225	0.12733	0.22718	0.19721	0.08799	0.23117	0.04225	0.27014	0.1999	0.15774	0.84212	0.27871	0.69064	0.43328	0.18362	0.41636	0.24625	0.23589	0.18839	0.00172
72.1	0.06743	0.14614	0.12874	0.14424	0.09007	0.17946	0.04281	0.22313	0.26721	0.1126	0.08996	0.24065	0.1845	0.08995	0.1266	0.06622	0.22719	0.12945	0.1965	0.1513	0.24372	0.29396	0.17781	0.21224	0.3153	0.23579	0.05435	0.40946	0.09242	0.0619	0.12721	0.22641	0.19592	0.08758	0.23079	0.04229	0.27044	0.19934	0.15718	0.83975	0.27741	0.68912	0.43485	0.18439	0.41684	0.24762	0.23199	0.18527	0.000819
72.2	0.06784	0.14673	0.13216	0.14475	0.08886	0.17989	0.04266	0.22584	0.27958	0.11291	0.09239	0.24539	0.18602	0.09044	0.12819	0.06594	0.22882	0.13007	0.19561	0.15125	0.24332	0.29467	0.17834	0.21191	0.31463	0.23531	0.05414	0.40815	0.09212	0.06152	0.12695	0.22553	0.19481	0.08721	0.2304	0.04242	0.2707	0.19862	0.15666	0.83718	0.27591	0.68732	0.43606	0.18514	0.41744	0.24898	0.22804	0.18209	0.000891
72.3	0.06735	0.14649	0.13055	0.14466	0.08582	0.17995	0.0417	0.22522	0.27067	0.11223	0.09271	0.24375	0.18373	0.08987	0.12845	0.0655	0.22925	0.13023	0.1947	0.15118	0.24288	0.29548	0.17882	0.21163	0.31373	0.23484	0.05391	0.40709	0.09182	0.06115	0.12671	0.22474	0.19374	0.08681	0.22991	0.04259	0.27071	0.19785	0.15612	0.83419	0.27436	0.68534	0.43703	0.18605	0.41804	0.25026	0.22405	0.17897	0.000272
72.4	0.0662	0.14614	0.12734	0.1438	0.08321	0.17993	0.0405	0.22109	0.26568	0.11059	0.09142	0.23761	0.18097	0.08861	0.12707	0.06481	0.2303	0.13222	0.19384	0.15109	0.24234	0.29612	0.17917	0.2115	0.31259	0.23437	0.0537	0.40613	0.09148	0.06077	0.12642	0.22405	0.19276	0.08643	0.22939	0.04273	0.27034	0.1972	0.15551	0.83103	0.27277	0.6831	0.43795	0.18698	0.41846	0.25132	0.22012	0.17583	-0.00115
72.5	0.06586	0.14747	0.12612	0.14324	0.08198	0.17998	0.03979	0.21838	0.26918	0.11025	0.08993	0.2351	0.18083	0.08795	0.12602	0.06426	0.23165	0.13403	0.19301	0.15099	0.24175	0.29679	0.17954	0.21138	0.31129	0.23394	0.05352	0.40556	0.09114	0.06042	0.12618	0.22326	0.19183	0.08606	0.22877	0.04286	0.27018	0.19662	0.15494	0.82803	0.27117	0.68071	0.43871	0.1878	0.41874	0.25226	0.2162	0.17271	-0.00233
72.6	0.06528	0.14826	0.12752	0.1428	0.08054	0.17986	0.0394	0.21669	0.27475	0.11068	0.08852	0.23263	0.18007	0.08731	0.1248	0.06381	0.23299	0.13494	0.19218	0.15084	0.24118	0.29737	0.17985	0.21129	0.30983	0.2336	0.05328	0.40528	0.0908	0.06015	0.12613	0.22244	0.19073	0.08564	0.22804	0.04294	0.2698	0.19629	0.15435	0.8249	0.26987	0.67808	0.43933	0.18874	0.41897	0.25296	0.2123	0.1696	-0.00305
72.7	0.0647	0.14835	0.12917	0.14231	0.07986	0.17978	0.03878	0.21583	0.27376	0.11225	0.08697	0.2297	0.17856	0.08656	0.12353	0.06324	0.23116	0.13604	0.1914	0.15067	0.24058	0.29785	0.18012	0.21134	0.30828	0.23328	0.05302	0.40527	0.09046	0.05996	0.12612	0.2216	0.18948	0.08521	0.22734	0.04302	0.26955	0.19612	0.15372	0.8221	0.26842	0.67533	0.43981	0.18973	0.41907	0.25354	0.20857	0.16656	-0.00392
72.8	0.06403	0.14726	0.1319	0.14139	0.07876	0.17979	0.03776	0.21374	0.26555	0.11178	0.08518	0.22501	0.17682	0.08555	0.12163	0.06241	0.22878	0.1366	0.19061	0.15047	0.23988	0.29817	0.18032	0.21141	0.30675	0.23294	0.05276	0.40551	0.09011	0.05975	0.126	0.22072	0.18812	0.08476	0.22663	0.04309	0.26927	0.19595	0.15304	0.81941	0.26689	0.67248	0.44013	0.19048	0.41907	0.25413	0.20499	0.16354	-0.00487
72.9	0.06368	0.14795	0.13556	0.1406	0.07867	0.17967	0.03749	0.21278	0.26441	0.11158	0.0842	0.22143	0.17595	0.08506	0.12019	0.0619	0.22717	0.13833	0.18986	0.15028	0.23914	0.29851	0.18047	0.21154	0.3054	0.2326	0.0525	0.40621	0.08974	0.05958	0.12586	0.2198	0.18676	0.08424	0.22596	0.04317	0.26917	0.19593	0.1524	0.81706	0.26541	0.66976	0.44025	0.19118	0.41894	0.25464	0.20153	0.16061	-0.00556
73	0.06288	0.14961	0.13868	0.13986	0.0794	0.17956	0.03741	0.21191	0.26503	0.11182	0.08363	0.21835	0.17537	0.0845	0.11978	0.06148	0.22624	0.13941	0.18912	0.1501	0.23847	0.29883	0.18039	0.21165	0.30391	0.23223	0.05225	0.40731	0.08935	0.05941	0.12565	0.21887	0.18536	0.08375	0.22522	0.04325	0.26898	0.19588	0.15169	0.81481	0.26424	0.66694	0.44009	0.19185	0.41877	0.25511	0.19817	0.15772	-0.00595
73.1	0.0622	0.15005	0.14053	0.13917	0.07988	0.17963	0.03675	0.21141	0.26429	0.11099	0.08363	0.21598	0.17381	0.08352	0.11969	0.06091	0.22508	0.13914	0.18835	0.14991	0.2378	0.29899	0.18021	0.21188	0.30197	0.23183	0.05201	0.40866	0.08895	0.05924	0.12537	0.21799	0.18405	0.08332	0.22449	0.04335	0.26889	0.19575	0.151	0.81265	0.26316	0.66419	0.43978	0.19245	0.41854	0.25555	0.19492	0.15501	-0.00612
73.2	0.06175	0.15038	0.13967	0.13868	0.08194	0.17973	0.03637	0.21045	0.2612	0.1103	0.08345	0.21645	0.17331	0.08306	0.11916	0.06048	0.22406	0.13932	0.18755	0.14964	0.23707	0.29905	0.18007	0.2121	0.29941	0.23139	0.05175	0.41013	0.08851	0.05905	0.12505	0.21715	0.18266	0.08295	0.22383	0.04346	0.26862	0.19556	0.15034	0.81057	0.26187	0.66133	0.43934	0.19292	0.41817	0.25598	0.19182	0.15233	-0.00635
73.3	0.06142	0.15053	0.13828	0.13805	0.08518	0.17949	0.03587	0.20855	0.25584	0.10898	0.08256	0.21635	0.17247	0.08254	0.1182	0.05991	0.22356	0.14019	0.18678	0.14935	0.23636	0.29896	0.17994	0.21239	0.29622	0.23089	0.0515	0.41172	0.08808	0.05885	0.12468	0.21632	0.18113	0.08257	0.22322	0.04355	0.26848	0.19528	0.14969	0.8085	0.2607	0.65861	0.43895	0.19348	0.41775	0.25641	0.18884	0.14976	-0.00651
73.4	0.06112	0.15087	0.13685	0.13763	0.08723	0.17918	0.03555	0.20823	0.25879	0.10979	0.08264	0.21695	0.17272	0.08242	0.11727	0.05938	0.2235	0.14129	0.18601	0.14906	0.23563	0.29897	0.17966	0.21272	0.29256	0.23032	0.05126	0.41374	0.08764	0.05863	0.12432	0.21553	0.17977	0.08218	0.22259	0.04367	0.26829	0.19483	0.14897	0.80654	0.25942	0.65598	0.43847	0.19406	0.41728	0.25685	0.18593	0.14734	-0.00617
73.5	0.06127	0.15269	0.13773	0.13732	0.08688	0.17926	0.03584	0.20898	0.26962	0.1115	0.0839	0.2182	0.17529	0.08262	0.11735	0.05913	0.2228	0.14236	0.18523	0.1488	0.23487	0.29896	0.17934	0.21316	0.28842	0.22977	0.05101	0.41592	0.08718	0.0584	0.12394	0.21477	0.17874	0.08176	0.22209	0.04381	0.26806	0.19444	0.14821	0.80464	0.25793	0.65335	0.438	0.19469	0.41676	0.25731	0.18313	0.14494	-0.00495
73.6	0.06129	0.15324	0.13705	0.13693	0.085	0.17967	0.03597	0.20988	0.27974	0.11207	0.0858	0.21874	0.17779	0.08259	0.11677	0.05894	0.22211	0.14265	0.18444	0.14855	0.23412	0.29887	0.17903	0.21361	0.28392	0.22916	0.05076	0.41827	0.08668	0.05816	0.12349	0.21396	0.17782	0.08128	0.22152	0.04395	0.26775	0.19389	0.14738	0.80269	0.25653	0.65079	0.43744	0.19537	0.41616	0.25773	0.18045	0.14257	-0.00451
73.7	0.06099	0.15321	0.13523	0.13639	0.08233	0.17976	0.03543	0.21027	0.27895	0.11148	0.08685	0.21857	0.17888	0.08172	0.11619	0.05833	0.22074	0.14278	0.18366	0.14831	0.23338	0.29865	0.17873	0.2141	0.2791	0.22859	0.05051	0.42091	0.08619	0.0579	0.12296	0.21302	0.17673	0.08085	0.22079	0.0441	0.26759	0.19323	0.14654	0.80068	0.25523	0.64825	0.43692	0.19607	0.41552	0.25807	0.17788	0.14034	-0.00481
73.8	0.06135	0.15374	0.13543	0.13564	0.0808	0.17985	0.03516	0.21215	0.28109	0.11272	0.08822	0.22013	0.18232	0.08145	0.11567	0.05786	0.22047	0.14341	0.18287	0.14804	0.23267	0.29838	0.1784	0.21469	0.27409	0.22797	0.05027	0.42362	0.08573	0.05764	0.12244	0.2121	0.17546	0.08044	0.21992	0.04426	0.26743	0.19256	0.14575	0.79866	0.25402	0.64542	0.43632	0.1966	0.41489	0.25851	0.17541	0.13816	-0.00531
73.9	0.06168	0.15431	0.13608	0.13513	0.07886	0.17966	0.03512	0.21225	0.28189	0.11286	0.08877	0.22545	0.18663	0.08059	0.11474	0.05723	0.22058	0.1444	0.18203	0.14772	0.23194	0.29796	0.17794	0.21529	0.26887	0.22738	0.05003	0.42616	0.08526	0.05738	0.1219	0.21098	0.17422	0.08006	0.21905	0.04444	0.26717	0.19192	0.14494	0.79669	0.25282	0.64224	0.43572	0.19717	0.41425	0.259	0.17298	0.13599	-0.00595
74	0.06135	0.15465	0.1397	0.13438	0.07712	0.1795	0.03513	0.21304	0.2822	0.11482	0.0888	0.24035	0.18835	0.07942	0.11393	0.05664	0.21955	0.1457	0.1812	0.14724	0.23118	0.29752	0.17737	0.21595	0.26363	0.22674	0.0498	0.42885	0.0848	0.05715	0.12136	0.20971	0.17296	0.07965	0.2182	0.04464	0.26719	0.19131	0.14416	0.79483	0.25174	0.63873	0.4351	0.19774	0.41357	0.25944	0.17062	0.13388	-0.00613
74.1	0.06122	0.15645	0.1427	0.13389	0.07678	0.17956	0.0354	0.21569	0.28691	0.118	0.08904	0.24982	0.19096	0.07927	0.11387	0.05645	0.22035	0.14877	0.1803	0.14676	0.23039	0.29706	0.1768	0.21661	0.25825	0.22618	0.04958	0.43156	0.08435	0.05694	0.12082	0.20838	0.17168	0.07917	0.21729	0.04482	0.26713	0.1907	0.14336	0.793	0.25091	0.63486	0.43455	0.19856	0.41289	0.25987	0.1683	0.13184	-0.00588
74.2	0.06104	0.15759	0.14353	0.1333	0.07642	0.1795	0.0357	0.21709	0.29239	0.12208	0.08886	0.25625	0.19329	0.07896	0.11347	0.0561	0.21989	0.15044	0.17937	0.14628	0.22958	0.29659	0.17624	0.21718	0.25289	0.22554	0.0494	0.4345	0.08393	0.05675	0.12032	0.20706	0.1703	0.07869	0.21619	0.04503	0.267	0.19013	0.14261	0.79114	0.25034	0.63081	0.43403	0.19917	0.41219	0.26025	0.16603	0.1299	-0.00501
74.3	0.0608	0.1579	0.14331	0.13271	0.07666	0.17935	0.03568	0.21758	0.29248	0.12141	0.08781	0.26037	0.19615	0.07829	0.11253	0.05562	0.22037	0.15076	0.17839	0.14578	0.22871	0.29608	0.17572	0.21782	0.24746	0.22491	0.04923	0.43774	0.08349	0.05659	0.11989	0.20565	0.16896	0.07823	0.21513	0.04527	0.267	0.18968	0.14184	0.78933	0.25006	0.62669	0.43345	0.19985	0.41152	0.26067	0.16384	0.12798	-0.0051
74.4	0.06077	0.15623	0.14164	0.13182	0.07631	0.17898	0.03479	0.2148	0.28623	0.11939	0.0859	0.26169	0.19277	0.07675	0.11079	0.05497	0.21963	0.15081	0.17731	0.14512	0.2277	0.29554	0.17521	0.21855	0.24212	0.22426	0.04906	0.44098	0.08304	0.05643	0.11951	0.2042	0.16768	0.07771	0.21406	0.04553	0.26696	0.18934	0.14102	0.78743	0.2497	0.62229	0.43276	0.20023	0.41089	0.26112	0.16169	0.12611	-0.00511
74.5	0.06018	0.15356	0.13621	0.13035	0.07426	0.1782	0.03371	0.21008	0.27392	0.11468	0.08318	0.26081	0.18789	0.07475	0.10821	0.05408	0.21605	0.15007	0.17609	0.14436	0.22653	0.29493	0.17462	0.21928	0.23684	0.22374	0.04889	0.44433	0.08257	0.05623	0.11911	0.20269	0.16634	0.07721	0.213	0.04582	0.2669	0.18898	0.14019	0.78543	0.2493	0.61787	0.43188	0.20073	0.41027	0.26155	0.1596	0.1243	-0.00512
74.6	0.05919	0.15031	0.12952	0.12876	0.07096	0.17719	0.03202	0.20587	0.25916	0.10946	0.08018	0.25345	0.18057	0.07238	0.10475	0.05275	0.21021	0.14858	0.17486	0.14357	0.22523	0.2943	0.17392	0.22014	0.23158	0.22305	0.04871	0.44782	0.08209	0.056	0.11868	0.20116	0.16504	0.07674	0.21199	0.04611	0.26698	0.18852	0.13939	0.78336	0.249	0.61323	0.43092	0.20135	0.40959	0.26188	0.15757	0.12256	-0.00488
74.7	0.057	0.14767	0.12455	0.12741	0.06735	0.17644	0.03059	0.20323	0.24617	0.1053	0.0781	0.24126	0.17401	0.07018	0.10177	0.05166	0.20518	0.14705	0.17359	0.1428	0.22378	0.29373	0.17305	0.22104	0.22633	0.22234	0.04852	0.45137	0.08158	0.05574	0.1182	0.19955	0.16374	0.07623	0.21108	0.04641	0.26725	0.18802	0.13857	0.78125	0.24856	0.60848	0.42957	0.20186	0.40885	0.26219	0.15558	0.12084	-0.004
74.8	0.0558	0.14575	0.11448	0.12632	0.06567	0.17583	0.02965	0.20178	0.22671	0.10253	0.07663	0.23103	0.16879	0.06887	0.09959	0.05096	0.20146	0.14616	0.17236	0.14202	0.22223	0.29316	0.17197	0.22208	0.22122	0.22149	0.04833	0.45509	0.08105	0.0555	0.11775	0.19775	0.16256	0.07568	0.21019	0.04673	0.26768	0.18749	0.1377	0.77909	0.24808	0.60377	0.42805	0.20235	0.40805	0.26259	0.15363	0.11919	-0.00411
74.9	0.05494	0.14376	0.10233	0.12525	0.06316	0.17506	0.02809	0.20154	0.20886	0.09946	0.0748	0.21985	0.16242	0.06771	0.09758	0.05017	0.19763	0.14562	0.17106	0.14125	0.22059	0.29254	0.17079	0.22324	0.21626	0.22062	0.04814	0.45903	0.08046	0.05523	0.11726	0.196	0.16137	0.07516	0.20926	0.0471	0.26797	0.18684	0.13682	0.77685	0.24758	0.599	0.42624	0.20292	0.40721	0.26319	0.1517	0.11774	-0.00493
75	0.05512	0.14173	0.09823	0.12426	0.06113	0.17406	0.02691	0.20186	0.20008	0.09697	0.07269	0.21201	0.15662	0.06641	0.09614	0.04935	0.1945	0.14531	0.16976	0.14049	0.21879	0.29195	0.16948	0.22441	0.21143	0.21984	0.04797	0.46303	0.07986	0.05492	0.11669	0.19417	0.16001	0.07458	0.20826	0.04751	0.26829	0.18612	0.13592	0.77454	0.24711	0.59416	0.42421	0.20369	0.40631	0.26385	0.14985	0.11638	-0.00643
75.1	0.05576	0.14081	0.09693	0.1232	0.05926	0.17325	0.02718	0.20263	0.19286	0.09477	0.0712	0.20751	0.15295	0.06542	0.09491	0.04897	0.19218	0.14607	0.1684	0.13968	0.21685	0.29137	0.16803	0.22553	0.20673	0.21896	0.04782	0.46697	0.07925	0.05462	0.1161	0.19219	0.15863	0.07405	0.2071	0.0479	0.26856	0.18533	0.13508	0.77218	0.24638	0.58925	0.42176	0.20446	0.40531	0.26467	0.14798	0.11497	-0.00673
75.2	0.05541	0.13883	0.09507	0.12216	0.05755	0.17242	0.02853	0.20031	0.18431	0.09367	0.07014	0.20573	0.14871	0.06424	0.093	0.04838	0.18919	0.14591	0.16697	0.13884	0.2148	0.29076	0.16644	0.22669	0.20214	0.21826	0.04765	0.47086	0.07862	0.05431	0.11548	0.19029	0.15726	0.07352	0.20585	0.04832	0.26888	0.18449	0.13426	0.76987	0.24577	0.58456	0.41913	0.2055	0.40424	0.2656	0.14614	0.11355	-0.00616
75.3	0.05507	0.1368	0.09314	0.12125	0.05658	0.17145	0.02998	0.19799	0.16941	0.09181	0.06886	0.20441	0.14497	0.06242	0.09127	0.04776	0.18673	0.14616	0.16553	0.13799	0.21268	0.29009	0.16474	0.22792	0.19762	0.21738	0.04749	0.47475	0.07799	0.05398	0.11477	0.18849	0.15566	0.07298	0.20447	0.0488	0.26926	0.18348	0.13348	0.76744	0.24528	0.57993	0.4163	0.20628	0.40304	0.26672	0.14426	0.11216	-0.00576
75.4	0.05459	0.13589	0.0931	0.12039	0.0573	0.17087	0.03023	0.19712	0.16393	0.09152	0.06795	0.20752	0.14347	0.06135	0.09041	0.04737	0.18518	0.14639	0.16409	0.13715	0.2106	0.2894	0.16296	0.22914	0.19311	0.21656	0.04733	0.47877	0.07734	0.05361	0.11397	0.18672	0.15429	0.07238	0.20315	0.0493	0.26967	0.18232	0.13262	0.76496	0.24473	0.57541	0.41325	0.20706	0.40182	0.2679	0.14227	0.11075	-0.00621
75.5	0.05361	0.1348	0.09292	0.1197	0.05697	0.17043	0.03011	0.19673	0.16357	0.0917	0.06719	0.20751	0.14331	0.0606	0.08997	0.04733	0.1838	0.14634	0.16256	0.13626	0.20827	0.28866	0.16104	0.23032	0.18862	0.21565	0.04718	0.48301	0.07665	0.0532	0.11284	0.18477	0.15273	0.07183	0.20155	0.04977	0.27015	0.18106	0.13172	0.76248	0.24419	0.57095	0.41004	0.20767	0.40048	0.269	0.14019	0.1093	-0.0067
75.6	0.05249	0.13312	0.0916	0.11884	0.0563	0.16968	0.02986	0.19549	0.17013	0.0903	0.06648	0.20472	0.14178	0.05947	0.08915	0.04693	0.18203	0.14547	0.16095	0.13535	0.20587	0.28787	0.15894	0.23149	0.18408	0.21483	0.04705	0.48739	0.07597	0.0528	0.11144	0.18269	0.15126	0.07127	0.19977	0.05021	0.27062	0.17972	0.13081	0.76003	0.24399	0.5663	0.40654	0.2083	0.39908	0.27011	0.13819	0.10782	-0.00673
75.7	0.05154	0.13196	0.08979	0.11779	0.05564	0.16897	0.02897	0.19256	0.17564	0.08939	0.06593	0.2007	0.1401	0.0593	0.08815	0.04631	0.18078	0.14516	0.15925	0.1345	0.20316	0.28694	0.15665	0.2327	0.17946	0.21413	0.04694	0.49175	0.07524	0.05243	0.10993	0.18054	0.1496	0.07059	0.19799	0.0506	0.27104	0.17835	0.12986	0.75752	0.24375	0.56146	0.40279	0.20857	0.39751	0.27123	0.13616	0.10626	-0.00645
75.8	0.05084	0.13113	0.08777	0.11725	0.0554	0.16826	0.02804	0.18909	0.1759	0.08848	0.06597	0.1982	0.14635	0.05969	0.08724	0.04589	0.17941	0.14408	0.15754	0.13366	0.20061	0.28596	0.15406	0.2339	0.17486	0.21321	0.04685	0.49646	0.07457	0.05208	0.10842	0.17841	0.14814	0.06994	0.19618	0.05097	0.27155	0.17696	0.12899	0.75501	0.24365	0.55677	0.39867	0.20868	0.39604	0.27238	0.1342	0.10475	-0.00676
75.9	0.05057	0.13107	0.08727	0.11663	0.05599	0.16763	0.02734	0.18748	0.17348	0.08774	0.06537	0.1987	0.16274	0.06003	0.08691	0.0455	0.17822	0.14376	0.15573	0.13287	0.19795	0.28487	0.15106	0.2351	0.17027	0.21192	0.04677	0.50124	0.07402	0.05169	0.10693	0.17606	0.14648	0.06944	0.19401	0.05136	0.2721	0.17543	0.12845	0.75245	0.24356	0.55213	0.39404	0.20844	0.39438	0.27343	0.1323	0.10321	-0.00759
76	0.04991	0.13083	0.08718	0.11602	0.05655	0.16689	0.02708	0.18733	0.16762	0.08664	0.06466	0.19878	0.16834	0.06035	0.0868	0.04514	0.17737	0.1445	0.15383	0.13208	0.19517	0.2836	0.14804	0.23634	0.1657	0.21073	0.04672	0.50604	0.07341	0.05112	0.10533	0.17369	0.14469	0.06892	0.19188	0.05174	0.27252	0.17334	0.12788	0.74976	0.24365	0.54756	0.38919	0.20819	0.3926	0.27445	0.13046	0.10168	-0.00838
76.1	0.04937	0.13014	0.08608	0.11424	0.05633	0.16603	0.02711	0.18591	0.16358	0.08584	0.06355	0.1968	0.16849	0.06074	0.08633	0.04455	0.17686	0.145	0.15193	0.13128	0.19214	0.28218	0.14495	0.23749	0.16104	0.20954	0.0467	0.51067	0.07265	0.05017	0.10294	0.17126	0.14288	0.06829	0.18966	0.05215	0.27278	0.1701	0.12701	0.74699	0.24399	0.54303	0.38437	0.20811	0.39075	0.27553	0.12858	0.10015	-0.00841
76.2	0.04818	0.12822	0.08269	0.11169	0.05453	0.16482	0.02601	0.1825	0.15439	0.08311	0.06234	0.19173	0.16341	0.06012	0.08473	0.04386	0.17439	0.14471	0.15008	0.13042	0.18926	0.28065	0.14211	0.2386	0.15642	0.20836	0.04673	0.51527	0.07181	0.04912	0.10055	0.16899	0.14132	0.06765	0.18732	0.05266	0.27286	0.16656	0.12593	0.7439	0.24439	0.53838	0.37965	0.2083	0.38867	0.27669	0.12677	0.09862	-0.00861
76.3	0.04743	0.12695	0.08091	0.11025	0.05335	0.16358	0.02501	0.18055	0.14461	0.08138	0.0616	0.18881	0.15812	0.06021	0.08356	0.04321	0.17265	0.14477	0.14818	0.12949	0.18619	0.27892	0.13916	0.23951	0.1518	0.20709	0.0468	0.51994	0.07088	0.04835	0.09879	0.16669	0.13962	0.06694	0.18483	0.05317	0.27277	0.16404	0.12461	0.74064	0.24455	0.53381	0.37489	0.20864	0.38615	0.27792	0.12495	0.0971	-0.01007
76.4	0.04712	0.12652	0.07975	0.10952	0.05358	0.1625	0.02471	0.18089	0.14115	0.0805	0.06071	0.18657	0.15486	0.06007	0.08317	0.04283	0.17161	0.14464	0.14629	0.12851	0.18328	0.27719	0.13648	0.24041	0.14731	0.20586	0.04684	0.52473	0.06985	0.04784	0.09752	0.16449	0.13799	0.06615	0.18239	0.05376	0.27266	0.16264	0.12313	0.73735	0.24485	0.52947	0.37029	0.20919	0.38377	0.27935	0.12322	0.09564	-0.01083
76.5	0.04688	0.12666	0.07975	0.10906	0.05429	0.16146	0.02468	0.18109	0.14543	0.08051	0.06005	0.18716	0.1541	0.0607	0.08309	0.04278	0.17151	0.14459	0.14435	0.12752	0.18032	0.27542	0.13386	0.24113	0.14297	0.20453	0.04692	0.52953	0.06876	0.0474	0.09631	0.16207	0.13648	0.06531	0.17987	0.05438	0.27258	0.16152	0.12161	0.7342	0.24494	0.52521	0.36582	0.20986	0.38156	0.28096	0.12146	0.09414	-0.01077
76.6	0.0467	0.12632	0.07928	0.10871	0.05453	0.1601	0.02455	0.18034	0.14663	0.08121	0.05937	0.18775	0.1519	0.06079	0.08278	0.04262	0.17098	0.14392	0.14237	0.1264	0.1773	0.2737	0.13132	0.24195	0.13874	0.20302	0.04702	0.53443	0.06756	0.0469	0.095	0.15941	0.13498	0.06438	0.17728	0.05507	0.27256	0.16021	0.11986	0.73108	0.24487	0.52084	0.36142	0.21054	0.37959	0.283	0.11974	0.0926	-0.01042
76.7	0.04622	0.1258	0.07854	0.10778	0.05388	0.15825	0.02394	0.17969	0.1431	0.08079	0.05857	0.18889	0.14849	0.06011	0.08193	0.04243	0.16926	0.14343	0.14032	0.12514	0.17414	0.27184	0.12874	0.2429	0.13447	0.20154	0.04707	0.53923	0.06629	0.04634	0.09353	0.15649	0.1331	0.06339	0.17445	0.05572	0.27259	0.15849	0.11787	0.72791	0.24493	0.51629	0.35679	0.21106	0.37759	0.28533	0.11801	0.09109	-0.01019
76.8	0.04599	0.12538	0.07893	0.10706	0.0536	0.15665	0.02354	0.17924	0.14319	0.08073	0.05805	0.19067	0.147	0.0596	0.0816	0.04243	0.16871	0.14307	0.13827	0.12385	0.17106	0.27006	0.12601	0.24393	0.13042	0.19989	0.04715	0.54421	0.06504	0.04573	0.09207	0.15364	0.13063	0.06247	0.17152	0.05642	0.2727	0.15675	0.11594	0.72475	0.24508	0.51185	0.35225	0.2115	0.37579	0.28787	0.11633	0.08956	-0.01055
76.9	0.04631	0.12488	0.0802	0.10631	0.05363	0.1552	0.02345	0.1789	0.15076	0.081	0.05769	0.1925	0.14748	0.05887	0.08155	0.04257	0.16844	0.14418	0.13623	0.1225	0.16793	0.26825	0.12325	0.24493	0.12638	0.19786	0.04725	0.54926	0.06385	0.04504	0.0906	0.15098	0.12804	0.06155	0.16837	0.05715	0.27272	0.1552	0.11419	0.72168	0.24531	0.50761	0.34752	0.21182	0.37402	0.29019	0.11458	0.08799	-0.01104
77	0.04618	0.12429	0.07831	0.1059	0.05389	0.15364	0.02353	0.17739	0.15973	0.08187	0.05743	0.19382	0.14734	0.05814	0.0812	0.04221	0.16714	0.14729	0.13417	0.12106	0.16484	0.26643	0.12053	0.24585	0.12245	0.19577	0.04736	0.55456	0.06271	0.04433	0.08912	0.14794	0.12525	0.06063	0.16502	0.05786	0.27287	0.15399	0.1125	0.71869	0.24547	0.50323	0.34274	0.21204	0.37226	0.2924	0.11286	0.0864	-0.00964
77.1	0.04538	0.12316	0.07665	0.10499	0.05329	0.1515	0.02403	0.17482	0.16082	0.0812	0.05649	0.19448	0.14435	0.05708	0.08026	0.04137	0.16419	0.14764	0.13204	0.11961	0.16165	0.26461	0.11755	0.24666	0.11859	0.19398	0.04747	0.55998	0.06162	0.04359	0.08757	0.14421	0.12246	0.0597	0.16155	0.05853	0.27294	0.15275	0.11083	0.71561	0.2457	0.49861	0.33791	0.21223	0.37049	0.2946	0.11109	0.08482	-0.00847
77.2	0.04463	0.12191	0.07595	0.10413	0.05288	0.14971	0.02422	0.17294	0.16004	0.0813	0.05603	0.19631	0.14217	0.05604	0.07947	0.04061	0.16003	0.14776	0.12991	0.11803	0.15836	0.26282	0.11456	0.24749	0.11477	0.1921	0.04757	0.56557	0.06056	0.04274	0.08599	0.14057	0.11957	0.05868	0.15796	0.05918	0.27307	0.1514	0.10915	0.71266	0.24601	0.49395	0.33309	0.21234	0.36879	0.2968	0.1093	0.08322	-0.00787
77.3	0.04411	0.12095	0.07658	0.10306	0.05232	0.14736	0.02516	0.17117	0.16214	0.08119	0.05591	0.19708	0.14207	0.05548	0.07917	0.04026	0.15542	0.148	0.12758	0.11636	0.15502	0.26099	0.11142	0.24831	0.11102	0.1901	0.04767	0.57135	0.05948	0.04177	0.08439	0.13681	0.11675	0.05763	0.15424	0.05978	0.27311	0.14989	0.10739	0.70981	0.24629	0.48929	0.32793	0.21239	0.36716	0.2989	0.10754	0.08159	-0.00875
77.4	0.04384	0.11974	0.07606	0.10203	0.05198	0.14504	0.02545	0.16994	0.16269	0.08154	0.05559	0.19913	0.14282	0.05525	0.07869	0.03967	0.15261	0.14671	0.12532	0.11461	0.1518	0.25917	0.1084	0.24922	0.10735	0.18809	0.04776	0.57735	0.05845	0.04074	0.0828	0.13325	0.11375	0.05659	0.15078	0.0604	0.27305	0.14829	0.10562	0.70701	0.24684	0.48464	0.32295	0.21248	0.3655	0.30093	0.10575	0.07998	-0.01011
77.5	0.04364	0.119	0.07545	0.10096	0.05181	0.14317	0.02591	0.16954	0.16562	0.08195	0.05522	0.19952	0.14403	0.05499	0.07844	0.03917	0.15133	0.14555	0.12297	0.11284	0.14848	0.25726	0.10541	0.25003	0.10368	0.18597	0.04786	0.5834	0.05741	0.03969	0.08123	0.12959	0.11088	0.05556	0.14726	0.06098	0.27302	0.14662	0.10389	0.70415	0.2474	0.47985	0.31773	0.21261	0.36383	0.30288	0.10394	0.07829	-0.01069
77.6	0.04323	0.11728	0.0735	0.09965	0.05087	0.14093	0.02618	0.16731	0.16684	0.08155	0.05465	0.19555	0.14292	0.05413	0.07735	0.03866	0.14849	0.14439	0.12059	0.11101	0.14523	0.25543	0.10229	0.2508	0.10006	0.18373	0.04799	0.58957	0.05632	0.03866	0.07972	0.12607	0.10782	0.05451	0.14328	0.06161	0.27319	0.14485	0.10225	0.70155	0.24777	0.47526	0.31225	0.21271	0.36211	0.30482	0.10213	0.07662	-0.01117
77.7	0.04245	0.11479	0.07115	0.09818	0.04949	0.13887	0.02561	0.16386	0.1646	0.08099	0.05382	0.19159	0.14133	0.05306	0.07615	0.03792	0.145	0.14275	0.11816	0.10905	0.14196	0.25351	0.09909	0.2515	0.09635	0.18142	0.04811	0.59586	0.05516	0.03762	0.07822	0.12275	0.10528	0.05347	0.13934	0.06217	0.27316	0.14302	0.10058	0.69897	0.24819	0.47062	0.30668	0.21278	0.36049	0.30677	0.10036	0.07493	-0.01214
77.8	0.04154	0.11193	0.06867	0.09649	0.04803	0.13653	0.02434	0.15927	0.16216	0.07902	0.05256	0.18746	0.13868	0.0523	0.07503	0.03721	0.14151	0.14103	0.11575	0.10707	0.13864	0.25149	0.0958	0.25223	0.09278	0.17904	0.0482	0.60234	0.05401	0.03662	0.07665	0.11949	0.10272	0.05244	0.13517	0.06276	0.27313	0.14104	0.09891	0.69645	0.24851	0.46587	0.30132	0.21283	0.35875	0.3087	0.09851	0.07326	-0.01321
77.9	0.04031	0.1085	0.06538	0.09457	0.04601	0.13462	0.02268	0.15498	0.15442	0.07721	0.05055	0.1822	0.13467	0.05114	0.07332	0.03614	0.13728	0.13899	0.11329	0.10512	0.13517	0.2495	0.0927	0.25297	0.08931	0.17672	0.04825	0.6091	0.05281	0.03562	0.07507	0.11624	0.1001	0.05144	0.13099	0.06339	0.27312	0.13868	0.09717	0.69385	0.24878	0.46091	0.29595	0.21273	0.35702	0.31077	0.09671	0.0716	-0.01343
78	0.03931	0.10552	0.06325	0.0931	0.04511	0.13262	0.02202	0.15163	0.15487	0.07483	0.04903	0.1782	0.13195	0.0502	0.07134	0.0355	0.13348	0.13739	0.11082	0.1031	0.13187	0.24761	0.08957	0.25355	0.08596	0.17445	0.04832	0.61498	0.0517	0.03464	0.07348	0.11316	0.09784	0.05043	0.12697	0.06398	0.27312	0.13646	0.0955	0.69123	0.24912	0.45606	0.29048	0.2125	0.35531	0.31292	0.09496	0.07002	-0.01372
78.1	0.03875	0.10348	0.06282	0.09197	0.04519	0.13013	0.02172	0.14876	0.1548	0.07422	0.04864	0.17606	0.13066	0.04967	0.06998	0.03487	0.1311	0.13662	0.10835	0.10102	0.12864	0.24565	0.08649	0.25416	0.08279	0.17212	0.04839	0.62115	0.05061	0.03368	0.07187	0.11019	0.09569	0.04948	0.12305	0.06457	0.27302	0.13426	0.09387	0.68871	0.24974	0.45115	0.28504	0.21223	0.35366	0.31494	0.09323	0.06849	-0.01441
78.2	0.03722	0.09989	0.0599	0.0905	0.04296	0.12728	0.02053	0.14449	0.14581	0.07225	0.04671	0.16963	0.12586	0.04812	0.06739	0.03391	0.12703	0.13531	0.10582	0.09891	0.12534	0.24366	0.08335	0.25475	0.07956	0.16963	0.04843	0.62733	0.0495	0.03271	0.07025	0.10737	0.09339	0.0485	0.11917	0.06516	0.2729	0.13202	0.09219	0.68619	0.24991	0.44593	0.27961	0.21192	0.35204	0.31699	0.09148	0.06694	-0.0147
78.3	0.03657	0.09706	0.05768	0.0892	0.04077	0.12479	0.01992	0.14124	0.14044	0.07077	0.04464	0.16404	0.12182	0.04683	0.06533	0.03298	0.12415	0.13395	0.10328	0.09677	0.12213	0.24152	0.08028	0.25533	0.07646	0.16712	0.04846	0.6337	0.04835	0.03172	0.06869	0.10426	0.09122	0.04748	0.11532	0.06573	0.27288	0.12944	0.09038	0.68363	0.25019	0.44069	0.27413	0.21144	0.35042	0.31925	0.08977	0.06545	-0.01482
78.4	0.03686	0.09522	0.05614	0.0879	0.03968	0.12265	0.0205	0.13528	0.14569	0.06913	0.04399	0.16205	0.12018	0.04605	0.06399	0.03213	0.12172	0.133	0.1007	0.09462	0.1188	0.23937	0.07729	0.25585	0.07343	0.16471	0.04851	0.64027	0.04719	0.03069	0.06711	0.10095	0.08912	0.04652	0.11173	0.06626	0.27288	0.12674	0.08859	0.68131	0.25072	0.43545	0.26882	0.21081	0.3488	0.32142	0.08808	0.06396	-0.01494
78.5	0.03795	0.09289	0.05535	0.08685	0.0396	0.11996	0.02119	0.13321	0.15803	0.06785	0.04374	0.16561	0.11997	0.04547	0.06298	0.03134	0.12081	0.13207	0.09823	0.09249	0.11564	0.2372	0.07455	0.25638	0.07053	0.16225	0.04858	0.64691	0.04603	0.02971	0.06547	0.09768	0.08708	0.04556	0.10817	0.06676	0.273	0.12414	0.08666	0.67903	0.25184	0.43005	0.26343	0.21003	0.3471	0.32351	0.08639	0.06248	-0.01507
78.6	0.03825	0.09046	0.05388	0.08526	0.03902	0.11718	0.02091	0.13178	0.15956	0.06692	0.04305	0.16637	0.11866	0.04446	0.06247	0.03021	0.1196	0.1312	0.09569	0.0904	0.11243	0.23499	0.07172	0.25678	0.06767	0.15954	0.04864	0.65375	0.04487	0.02873	0.06378	0.09444	0.08498	0.04462	0.1046	0.06721	0.27304	0.12144	0.08479	0.67658	0.25305	0.42452	0.25797	0.20907	0.34537	0.32537	0.08473	0.06097	-0.01516
78.7	0.0388	0.08883	0.05339	0.08368	0.03864	0.11427	0.02104	0.13063	0.1622	0.06705	0.04248	0.16641	0.11909	0.04396	0.0623	0.02938	0.11881	0.13081	0.0932	0.08822	0.10942	0.23231	0.06884	0.25717	0.06481	0.15656	0.04868	0.66094	0.04371	0.02777	0.0621	0.09138	0.08289	0.04366	0.10118	0.06765	0.27316	0.1187	0.08291	0.67439	0.25456	0.41875	0.25251	0.20796	0.34357	0.32727	0.08307	0.05951	-0.01546
78.8	0.03897	0.08789	0.05337	0.08219	0.03814	0.11117	0.02078	0.13004	0.16998	0.06705	0.0421	0.16562	0.1192	0.04359	0.06152	0.02885	0.11771	0.12969	0.09053	0.08588	0.10634	0.22948	0.06587	0.25751	0.06194	0.15346	0.04877	0.66814	0.04249	0.02674	0.06034	0.08828	0.08086	0.04265	0.09771	0.06797	0.27333	0.11591	0.08095	0.67205	0.2562	0.4127	0.24677	0.20669	0.34156	0.32904	0.0814	0.05805	-0.01544
78.9	0.03867	0.08807	0.05402	0.08069	0.03871	0.10843	0.02033	0.13007	0.18278	0.06756	0.0422	0.16549	0.12016	0.04375	0.06139	0.02853	0.1169	0.12895	0.08803	0.08361	0.10317	0.2265	0.06305	0.25778	0.05923	0.15004	0.04887	0.67537	0.04118	0.02575	0.0586	0.08533	0.07886	0.04159	0.09417	0.06826	0.2736	0.1133	0.07891	0.66965	0.25808	0.40669	0.24135	0.20524	0.33953	0.33066	0.07971	0.05661	-0.01582
79	0.03796	0.08777	0.05304	0.0797	0.03883	0.10553	0.01938	0.12943	0.18405	0.06686	0.04169	0.16323	0.11972	0.04297	0.0612	0.02805	0.11512	0.12793	0.08547	0.08133	0.10013	0.22351	0.06018	0.25795	0.05652	0.14691	0.04895	0.68268	0.03983	0.02472	0.05694	0.08237	0.07667	0.04055	0.09079	0.06853	0.27384	0.11048	0.07688	0.6672	0.2598	0.40028	0.23568	0.20364	0.33734	0.33192	0.07809	0.05517	-0.01648
79.1	0.03647	0.08643	0.04921	0.07846	0.03716	0.1021	0.01829	0.12655	0.17527	0.06506	0.04014	0.15817	0.11603	0.04148	0.05997	0.02742	0.11131	0.12593	0.08293	0.07896	0.09704	0.22031	0.05729	0.25807	0.05385	0.14377	0.04897	0.69011	0.03853	0.02369	0.05542	0.0796	0.07446	0.0395	0.08746	0.06877	0.27415	0.10768	0.07472	0.66473	0.26162	0.39346	0.23035	0.20192	0.335	0.33298	0.07656	0.0538	-0.01601
79.2	0.03575	0.08601	0.0481	0.0771	0.03664	0.09932	0.01806	0.12616	0.17395	0.06442	0.03939	0.15709	0.11529	0.04042	0.05922	0.02705	0.10913	0.1241	0.08026	0.0766	0.09397	0.21712	0.05461	0.25815	0.05129	0.14085	0.04893	0.69741	0.03713	0.02268	0.05395	0.07701	0.07245	0.03847	0.08409	0.06899	0.2744	0.10481	0.07251	0.66199	0.26351	0.38654	0.22487	0.1997	0.33263	0.334	0.07506	0.05249	-0.01569
79.3	0.0353	0.08536	0.04749	0.07638	0.03596	0.09669	0.01816	0.12633	0.17377	0.06358	0.03921	0.15735	0.11576	0.03977	0.05846	0.02673	0.1072	0.12271	0.07763	0.07423	0.09096	0.21392	0.05237	0.2582	0.04882	0.13791	0.04884	0.70441	0.03579	0.02167	0.05249	0.07438	0.07021	0.03752	0.08097	0.06922	0.2744	0.10192	0.07047	0.65919	0.26542	0.37965	0.21969	0.19754	0.33035	0.33512	0.0735	0.05119	-0.01599
79.4	0.03505	0.08345	0.04677	0.0757	0.03537	0.09456	0.01836	0.12543	0.17131	0.06268	0.03952	0.15814	0.11703	0.039	0.05792	0.02621	0.10611	0.12129	0.07498	0.07213	0.08809	0.21063	0.05049	0.25812	0.04643	0.13517	0.04866	0.71143	0.03447	0.02072	0.05107	0.07156	0.06783	0.03658	0.07764	0.06944	0.27434	0.09897	0.06833	0.65609	0.26747	0.37234	0.21435	0.19532	0.32806	0.33618	0.07196	0.04992	-0.01617
79.5	0.03471	0.08156	0.04628	0.07481	0.0339	0.09221	0.01828	0.12424	0.1711	0.06204	0.03944	0.15674	0.11576	0.03832	0.05659	0.02588	0.10402	0.11957	0.07247	0.07021	0.08549	0.20773	0.04857	0.25799	0.04421	0.13226	0.04844	0.71845	0.03325	0.01981	0.04963	0.06889	0.06504	0.03569	0.07443	0.06964	0.27407	0.09606	0.06636	0.65287	0.26971	0.36501	0.20925	0.19322	0.32585	0.33717	0.07045	0.04863	-0.01628
79.6	0.03465	0.07984	0.04664	0.07332	0.03333	0.09037	0.01824	0.12346	0.1744	0.06185	0.03927	0.15609	0.11556	0.03802	0.05568	0.02567	0.1019	0.11595	0.07004	0.06814	0.08281	0.20482	0.04652	0.25781	0.04203	0.12926	0.0482	0.72519	0.03206	0.01885	0.04813	0.06624	0.06215	0.03482	0.07127	0.06984	0.27354	0.09319	0.06438	0.64952	0.27193	0.35776	0.20399	0.19051	0.3237	0.3381	0.069	0.04737	-0.01679
79.7	0.03422	0.07869	0.04644	0.07057	0.03282	0.08802	0.01762	0.12238	0.18297	0.06087	0.03941	0.1552	0.11581	0.0377	0.0549	0.02523	0.09933	0.11334	0.06766	0.06619	0.08036	0.20173	0.04459	0.25752	0.03992	0.12632	0.04787	0.73166	0.03091	0.018	0.04685	0.06382	0.05941	0.03397	0.06802	0.07002	0.27276	0.0904	0.06259	0.64608	0.27425	0.35039	0.19895	0.18781	0.32151	0.33892	0.0676	0.0462	-0.01697
79.8	0.03342	0.077	0.0442	0.06814	0.03157	0.08588	0.01627	0.1192	0.17798	0.05817	0.03899	0.15031	0.11307	0.03679	0.05335	0.02439	0.09577	0.10979	0.06532	0.06422	0.07804	0.19867	0.04268	0.25713	0.03787	0.12278	0.04748	0.73762	0.02977	0.01718	0.0455	0.06128	0.05657	0.03323	0.06472	0.0702	0.27169	0.08741	0.06089	0.64201	0.27612	0.34248	0.19381	0.18511	0.31916	0.33968	0.06621	0.04504	-0.01633
79.9	0.03235	0.07453	0.04036	0.0653	0.02956	0.08339	0.01476	0.11471	0.1632	0.0559	0.03771	0.14424	0.10996	0.03516	0.05154	0.02314	0.08918	0.10618	0.0631	0.06232	0.07595	0.19581	0.04093	0.25666	0.03595	0.11951	0.04702	0.74316	0.02868	0.01646	0.04434	0.0588	0.05388	0.03248	0.06156	0.07036	0.27037	0.08439	0.05931	0.63757	0.27769	0.33468	0.18901	0.18237	0.31675	0.34031	0.06485	0.04393	-0.01602
80	0.0314	0.0715	0.03926	0.06261	0.02827	0.08132	0.014	0.11139	0.15215	0.0548	0.03676	0.14087	0.10834	0.03396	0.04962	0.02207	0.08455	0.10395	0.06097	0.06062	0.07379	0.19274	0.03911	0.25615	0.0341	0.11613	0.04647	0.74815	0.02753	0.01572	0.04323	0.05638	0.05147	0.03174	0.05827	0.07045	0.26879	0.08163	0.05786	0.6327	0.27931	0.32672	0.18415	0.1792	0.3143	0.34085	0.06353	0.0428	-0.01697
80.1	0.03057	0.06836	0.03952	0.06127	0.02732	0.07928	0.01343	0.10885	0.1436	0.05418	0.03577	0.13909	0.10789	0.03341	0.04772	0.02111	0.08292	0.10127	0.05887	0.05894	0.0716	0.18978	0.03714	0.25563	0.03229	0.11278	0.04583	0.75276	0.02639	0.01499	0.04213	0.05397	0.0492	0.03101	0.05498	0.07051	0.26697	0.07889	0.05639	0.62755	0.28073	0.31877	0.17941	0.17639	0.31173	0.34116	0.06228	0.04173	-0.01765
80.2	0.02966	0.06542	0.03757	0.06065	0.02619	0.07791	0.01269	0.10573	0.13529	0.0534	0.03413	0.13638	0.10638	0.03217	0.04681	0.02007	0.08089	0.09825	0.05683	0.05714	0.06939	0.18659	0.03513	0.25509	0.03052	0.10912	0.04515	0.75703	0.02528	0.01426	0.04095	0.0516	0.04662	0.03025	0.05201	0.07056	0.26476	0.07616	0.05493	0.62167	0.28181	0.31057	0.17445	0.17323	0.3091	0.34118	0.06092	0.0407	-0.0178
80.3	0.02883	0.06338	0.03455	0.06009	0.0248	0.07621	0.0124	0.10221	0.12989	0.05206	0.03243	0.13344	0.10411	0.0311	0.04535	0.0195	0.07887	0.09437	0.05494	0.05554	0.06728	0.18363	0.03313	0.25456	0.02887	0.10596	0.04444	0.76092	0.02419	0.01358	0.03974	0.04933	0.04411	0.02945	0.04903	0.07062	0.26234	0.0735	0.05349	0.61523	0.28265	0.30235	0.16965	0.17031	0.30639	0.34109	0.05965	0.03962	-0.0167
80.4	0.02824	0.06224	0.03304	0.05891	0.02439	0.0749	0.01204	0.10014	0.1267	0.05075	0.03116	0.13083	0.1023	0.03035	0.04499	0.01907	0.07707	0.09143	0.05307	0.05382	0.06503	0.18035	0.03102	0.25405	0.02724	0.10226	0.04364	0.76414	0.02311	0.01294	0.03866	0.0469	0.04145	0.02874	0.0457	0.07067	0.25992	0.07094	0.05201	0.60797	0.28331	0.29391	0.16492	0.16699	0.30359	0.34084	0.05834	0.03849	-0.0166
80.5	0.02717	0.05939	0.03025	0.05788	0.02292	0.07315	0.01159	0.09678	0.11535	0.04862	0.02914	0.12671	0.09889	0.02876	0.04386	0.01838	0.07419	0.08838	0.0512	0.05211	0.06274	0.17727	0.02912	0.25358	0.02569	0.09907	0.0427	0.76691	0.02209	0.01238	0.03762	0.04453	0.03917	0.028	0.04272	0.07068	0.25741	0.06849	0.05054	0.60009	0.28343	0.28549	0.16019	0.16391	0.30074	0.34049	0.05714	0.03746	-0.01736
80.6	0.02448	0.05532	0.02402	0.05647	0.01865	0.07056	0.01054	0.09139	0.08792	0.04402	0.02522	0.11642	0.08994	0.02578	0.03984	0.01743	0.06865	0.0835	0.04948	0.05058	0.06058	0.17421	0.02728	0.25303	0.0242	0.09541	0.04161	0.76871	0.02105	0.01182	0.03654	0.04227	0.03633	0.02724	0.03953	0.07064	0.25465	0.06575	0.04901	0.59174	0.28305	0.27703	0.15559	0.16057	0.29779	0.33997	0.05589	0.03645	-0.01654
80.7	0.02192	0.05139	0.01851	0.05495	0.01497	0.06838	0.00883	0.08592	0.06188	0.03957	0.02189	0.10676	0.08165	0.02305	0.03691	0.01615	0.06333	0.07747	0.04784	0.04905	0.05853	0.17104	0.02548	0.25233	0.02274	0.09181	0.04046	0.76968	0.02004	0.01113	0.03509	0.03992	0.03399	0.02654	0.03659	0.0705	0.25179	0.06267	0.04741	0.58277	0.28256	0.26855	0.15128	0.15784	0.29468	0.3393	0.05471	0.03547	-0.01531
80.8	0.02085	0.04959	0.01886	0.05379	0.01397	0.06686	0.00862	0.08209	0.05271	0.03784	0.02065	0.1039	0.07899	0.0219	0.0361	0.01552	0.06031	0.0743	0.04624	0.04753	0.05654	0.16782	0.02355	0.25144	0.02132	0.08812	0.03934	0.76989	0.01911	0.01043	0.03366	0.03778	0.0316	0.02593	0.03337	0.07026	0.24918	0.0595	0.046	0.57345	0.28184	0.2602	0.1471	0.15537	0.29148	0.33837	0.05352	0.03448	-0.01396
80.9	0.02042	0.04872	0.01781	0.05275	0.01315	0.06519	0.00896	0.07845	0.04955	0.03704	0.02	0.10177	0.07795	0.02119	0.03548	0.01496	0.05798	0.07216	0.04466	0.04614	0.05456	0.16483	0.02182	0.25029	0.02	0.08503	0.03824	0.76945	0.01821	0.00984	0.0325	0.03566	0.02973	0.02542	0.03054	0.06997	0.24676	0.05658	0.04462	0.56383	0.28103	0.25188	0.14311	0.153	0.28833	0.33709	0.05238	0.03346	-0.01287
81	0.02025	0.04819	0.017	0.0522	0.01313	0.06378	0.00858	0.07605	0.05203	0.0369	0.01958	0.10209	0.0781	0.02095	0.03516	0.01463	0.05668	0.07036	0.04313	0.04478	0.05257	0.16158	0.0202	0.24887	0.0187	0.08178	0.03712	0.76832	0.01733	0.00925	0.03134	0.03352	0.02773	0.02487	0.02768	0.0696	0.24426	0.05387	0.04323	0.55373	0.27965	0.24359	0.13918	0.15047	0.28506	0.33542	0.05126	0.03246	-0.0123
81.1	0.02051	0.0479	0.01804	0.0516	0.01492	0.06301	0.00841	0.07523	0.06096	0.0383	0.01942	0.10391	0.07947	0.02123	0.03565	0.01458	0.05659	0.06937	0.0417	0.04342	0.05058	0.15855	0.01851	0.24725	0.01749	0.07882	0.03606	0.76681	0.0165	0.0086	0.03011	0.03154	0.02597	0.02436	0.02482	0.06914	0.24169	0.05127	0.0419	0.54328	0.2784	0.2352	0.13537	0.14829	0.28177	0.33334	0.0501	0.0315	-0.01233
81.2	0.02066	0.04834	0.01879	0.05067	0.01689	0.06219	0.00865	0.07487	0.06753	0.039	0.01983	0.1066	0.08025	0.0213	0.03577	0.01422	0.05746	0.06918	0.0403	0.04215	0.04877	0.15563	0.01713	0.24536	0.0163	0.076	0.03508	0.76467	0.01572	0.00797	0.02896	0.02963	0.02441	0.02391	0.02254	0.06853	0.23918	0.04867	0.04065	0.53257	0.27708	0.22702	0.13179	0.14632	0.27861	0.33095	0.04892	0.03056	-0.01277
81.3	0.02038	0.04829	0.0184	0.05011	0.01811	0.06133	0.00814	0.07361	0.07239	0.03937	0.02052	0.10685	0.08018	0.0208	0.03537	0.01395	0.05779	0.06861	0.03897	0.04093	0.04706	0.15287	0.01569	0.24339	0.0152	0.07298	0.03406	0.762	0.01489	0.00738	0.02795	0.02767	0.0238	0.02342	0.02084	0.06779	0.2367	0.04613	0.03933	0.52158	0.2754	0.2191	0.12818	0.14419	0.27538	0.32814	0.04788	0.02964	-0.0125
81.4	0.0195	0.04733	0.0168	0.04898	0.01813	0.06008	0.00687	0.07111	0.06781	0.03857	0.02026	0.10274	0.07707	0.01949	0.03376	0.01312	0.05671	0.06714	0.03771	0.03972	0.04536	0.1501	0.01418	0.24124	0.01412	0.06982	0.03304	0.75906	0.01406	0.00684	0.02694	0.02553	0.02332	0.0229	0.01954	0.06692	0.23401	0.04366	0.03761	0.51021	0.27353	0.21136	0.12448	0.14211	0.27203	0.32477	0.04678	0.0287	-0.01174
81.5	0.01847	0.04563	0.0168	0.04781	0.01741	0.05883	0.00572	0.06927	0.05697	0.03764	0.01949	0.09977	0.07424	0.0183	0.03214	0.01232	0.05603	0.06515	0.03649	0.03848	0.04374	0.14765	0.01342	0.23899	0.01306	0.06652	0.0321	0.75608	0.01327	0.00635	0.02595	0.02373	0.02309	0.02238	0.01828	0.06594	0.23109	0.04147	0.03539	0.49885	0.27232	0.20378	0.12105	0.14005	0.26886	0.32097	0.04571	0.02778	-0.01177
81.6	0.01738	0.04305	0.01595	0.04653	0.01639	0.05738	0.00466	0.06609	0.04548	0.03575	0.0181	0.09628	0.06977	0.01699	0.03011	0.01152	0.05452	0.06305	0.0353	0.03724	0.0422	0.14516	0.013	0.23667	0.01207	0.06298	0.03109	0.75305	0.0125	0.00587	0.02497	0.02242	0.02272	0.02191	0.01712	0.06485	0.22819	0.03917	0.03296	0.48749	0.27144	0.19648	0.11773	0.13813	0.26559	0.31678	0.04472	0.02688	-0.01166
81.7	0.01613	0.04059	0.01288	0.04541	0.01323	0.05551	0.00383	0.06157	0.03993	0.03224	0.01557	0.08995	0.06168	0.01512	0.02731	0.01045	0.05162	0.05978	0.03414	0.03601	0.04072	0.14268	0.01252	0.23412	0.01107	0.05911	0.03018	0.74957	0.01167	0.0054	0.02405	0.02121	0.02244	0.02139	0.01573	0.06366	0.22543	0.037	0.03055	0.47643	0.27026	0.18934	0.11452	0.13617	0.26219	0.31206	0.04373	0.02599	-0.013
81.8	0.01443	0.03741	0.00785	0.04404	0.01132	0.05303	0.00362	0.05609	0.03027	0.02837	0.01199	0.08098	0.0516	0.01287	0.02361	0.00928	0.04696	0.05594	0.0329	0.03483	0.03928	0.14018	0.01205	0.23138	0.01009	0.05556	0.02915	0.74536	0.01081	0.00507	0.02338	0.0201	0.02236	0.02082	0.01429	0.06235	0.22236	0.03511	0.02829	0.46541	0.26876	0.18215	0.11119	0.13428	0.25881	0.30671	0.04273	0.02506	-0.01334
81.9	0.0132	0.03481	0.00571	0.0428	0.01002	0.05069	0.0034	0.05285	0.02546	0.02579	0.00893	0.07538	0.04544	0.01167	0.02134	0.00855	0.04333	0.05167	0.0317	0.03361	0.03775	0.13738	0.01168	0.22883	0.00915	0.05246	0.02808	0.74045	0.01001	0.00481	0.0228	0.01923	0.02285	0.02025	0.01318	0.06098	0.21944	0.0336	0.02616	0.45449	0.26725	0.17482	0.10787	0.13227	0.25553	0.30104	0.04171	0.02413	-0.01264
82	0.01331	0.03479	0.00715	0.04182	0.01106	0.04905	0.00393	0.05319	0.03469	0.02607	0.0086	0.07629	0.04486	0.0118	0.02117	0.00846	0.04299	0.04962	0.03052	0.03236	0.03628	0.13451	0.01113	0.22636	0.00822	0.05002	0.02711	0.73472	0.00922	0.00451	0.02221	0.01853	0.02317	0.01972	0.01201	0.05948	0.21653	0.03207	0.02415	0.44373	0.26605	0.16753	0.10505	0.13009	0.25225	0.29517	0.04067	0.02316	-0.01211
82.1	0.0137	0.03528	0.00767	0.04115	0.01247	0.04748	0.00487	0.05372	0.05276	0.0275	0.00826	0.07761	0.04395	0.01276	0.02194	0.00843	0.04351	0.04782	0.02942	0.03113	0.03487	0.13158	0.01073	0.22444	0.0073	0.04772	0.02598	0.72799	0.00844	0.00419	0.02157	0.01773	0.02279	0.01919	0.01061	0.05795	0.21393	0.03046	0.02234	0.43356	0.26523	0.16055	0.10251	0.12795	0.24903	0.28903	0.03965	0.02218	-0.01286
82.2	0.01372	0.03593	0.00784	0.04062	0.01401	0.04596	0.00568	0.05426	0.07547	0.02869	0.00844	0.08061	0.04393	0.01386	0.0226	0.00836	0.04389	0.04678	0.02826	0.03002	0.03347	0.12867	0.01032	0.22258	0.00636	0.04622	0.0249	0.72062	0.00764	0.00388	0.02097	0.01656	0.02163	0.01866	0.00914	0.05644	0.21129	0.02892	0.02054	0.42357	0.26421	0.15375	0.09987	0.12567	0.24579	0.28266	0.03867	0.02128	-0.01495
82.3	0.0128	0.03459	0.00627	0.03949	0.01432	0.04391	0.00519	0.05178	0.08379	0.02742	0.00765	0.0791	0.04008	0.01342	0.02156	0.00776	0.04232	0.04464	0.02719	0.02885	0.03214	0.126	0.00998	0.22064	0.00555	0.04463	0.02398	0.71191	0.00689	0.00356	0.02029	0.01541	0.0203	0.01814	0.00768	0.05482	0.20873	0.02738	0.01884	0.41405	0.26284	0.14739	0.09737	0.12308	0.24258	0.27631	0.03769	0.02037	-0.01677
82.4	0.01147	0.03218	0.0053	0.03874	0.01468	0.04202	0.00374	0.04855	0.07779	0.02507	0.00601	0.07362	0.03316	0.0123	0.02005	0.00695	0.04008	0.04162	0.02606	0.02775	0.03094	0.12336	0.00938	0.21864	0.00474	0.04289	0.02323	0.70259	0.00624	0.00326	0.01962	0.01428	0.0187	0.01768	0.00623	0.05328	0.20609	0.02599	0.01741	0.40489	0.26097	0.14099	0.09483	0.12063	0.2393	0.26986	0.03672	0.01941	-0.01724
82.5	0.01091	0.03103	0.00663	0.03762	0.01502	0.04059	0.00284	0.04711	0.07317	0.02385	0.00567	0.07142	0.03059	0.01192	0.01954	0.00653	0.03895	0.03941	0.02496	0.02672	0.02977	0.12072	0.00891	0.21652	0.00398	0.041	0.02231	0.69283	0.00563	0.00295	0.0189	0.01311	0.01719	0.01724	0.00487	0.05171	0.20338	0.02447	0.01617	0.39589	0.25913	0.13494	0.09234	0.1184	0.2361	0.26353	0.03576	0.01846	-0.01689
82.6	0.01084	0.03118	0.00798	0.03656	0.01563	0.03959	0.00261	0.04637	0.07434	0.02338	0.00628	0.0704	0.02959	0.0119	0.01955	0.0062	0.03832	0.0378	0.02394	0.02569	0.02852	0.1184	0.0084	0.21421	0.00327	0.03924	0.02163	0.68301	0.00506	0.00268	0.0182	0.01197	0.01583	0.01682	0.00409	0.05024	0.20076	0.02287	0.01486	0.38755	0.25688	0.12926	0.08992	0.11601	0.23308	0.25748	0.03484	0.01759	-0.01694
82.7	0.01058	0.03119	0.00822	0.03597	0.01629	0.03894	0.00293	0.04617	0.07082	0.02278	0.00636	0.06968	0.02669	0.01144	0.01955	0.00581	0.03739	0.03537	0.02294	0.02469	0.02741	0.11618	0.00797	0.2117	0.00263	0.03721	0.021	0.67322	0.00452	0.00248	0.0176	0.01087	0.01495	0.01643	0.00376	0.04873	0.1981	0.02139	0.01367	0.38034	0.25324	0.12388	0.08768	0.11348	0.23008	0.25145	0.03391	0.01673	-0.01709
82.8	0.01062	0.03157	0.00914	0.03557	0.01621	0.03835	0.00299	0.04683	0.07188	0.02271	0.00653	0.06994	0.02566	0.0113	0.01979	0.00574	0.03728	0.03523	0.022	0.0237	0.02637	0.11398	0.00765	0.20909	0.00199	0.03546	0.02044	0.66375	0.00395	0.00228	0.01697	0.0096	0.01395	0.01607	0.00353	0.04735	0.19526	0.01988	0.01243	0.37394	0.24877	0.1187	0.08558	0.11105	0.22718	0.24538	0.03298	0.0159	-0.01789
82.9	0.01091	0.03197	0.01025	0.03518	0.01567	0.03746	0.00273	0.04646	0.0723	0.02284	0.00675	0.0695	0.02527	0.01231	0.02026	0.00574	0.03758	0.03385	0.02108	0.02275	0.02532	0.11193	0.00723	0.20619	0.00136	0.03369	0.01985	0.65406	0.00337	0.00208	0.01633	0.00835	0.01255	0.0157	0.00336	0.04595	0.19234	0.01831	0.01124	0.36724	0.24311	0.11368	0.08345	0.10871	0.22455	0.23946	0.03204	0.01507	-0.01804
83	0.01084	0.03187	0.0111	0.0343	0.01475	0.03639	0.00292	0.04609	0.0696	0.0228	0.00653	0.06959	0.02652	0.01331	0.02024	0.00535	0.03658	0.03234	0.02017	0.02181	0.0243	0.11007	0.00686	0.20327	0.00106	0.03181	0.01938	0.64466	0.00279	0.00187	0.01575	0.00739	0.01133	0.01528	0.0032	0.04456	0.18949	0.01681	0.00992	0.36016	0.23749	0.10875	0.08126	0.10609	0.22186	0.23374	0.03106	0.0142	-0.01826
83.1	0.0103	0.03125	0.01048	0.0333	0.01357	0.03507	0.00315	0.04534	0.06645	0.0223	0.00651	0.06898	0.02706	0.01298	0.01972	0.00504	0.03575	0.0308	0.01931	0.02087	0.02331	0.10824	0.00663	0.20008	0.000868	0.02984	0.01907	0.6355	0.00222	0.00167	0.01517	0.00649	0.00992	0.01495	0.00309	0.04311	0.18659	0.01539	0.00863	0.35314	0.23126	0.10395	0.07916	0.1037	0.21926	0.22818	0.03007	0.01333	-0.01867
83.2	0.0097	0.03033	0.00987	0.03224	0.01328	0.03367	0.00326	0.04456	0.06427	0.02142	0.00584	0.06809	0.02749	0.01234	0.01926	0.00445	0.03472	0.02848	0.01843	0.02	0.02234	0.10616	0.0064	0.19656	0.00065	0.02781	0.01862	0.62682	0.00164	0.00148	0.01464	0.00563	0.00829	0.01458	0.00277	0.04173	0.1841	0.01396	0.00752	0.34581	0.22507	0.09937	0.07716	0.10154	0.21669	0.22266	0.02912	0.0125	-0.01948
83.3	0.00929	0.02908	0.0081	0.03126	0.01228	0.03238	0.00338	0.04345	0.061	0.02042	0.00527	0.06633	0.02477	0.01181	0.0186	0.00395	0.03374	0.02582	0.01691	0.01915	0.02142	0.10355	0.00619	0.19267	0.000402	0.02571	0.01807	0.61779	0.0011	0.00131	0.01414	0.00462	0.00632	0.01425	0.00239	0.04034	0.18152	0.01263	0.00642	0.33806	0.21796	0.09487	0.07517	0.09957	0.21408	0.21721	0.02819	0.01174	-0.02029
83.4	0.00897	0.02851	0.00749	0.03009	0.01126	0.03132	0.00333	0.0428	0.06005	0.02022	0.00506	0.06538	0.0208	0.01145	0.01817	0.0035	0.03268	0.02354	0.01564	0.01826	0.02054	0.1007	0.00598	0.18865	0.000109	0.02377	0.01755	0.60883	0.000598	0.00119	0.01372	0.00401	0.00457	0.01394	0.00185	0.03905	0.17905	0.01155	0.0054	0.32982	0.2112	0.09044	0.07332	0.09753	0.21159	0.21171	0.02725	0.01102	-0.02062
83.5	0.00869	0.02829	0.0087	0.02916	0.01033	0.03006	0.00326	0.04217	0.05855	0.01939	0.00529	0.06498	0.01898	0.0112	0.01749	0.00294	0.03196	0.0224	0.01466	0.01737	0.01957	0.09775	0.00565	0.18411	-0.000188	0.02191	0.01694	0.59929	0.000231	0.00104	0.01327	0.00316	0.00368	0.01365	0.00153	0.03768	0.1766	0.01045	0.00448	0.32136	0.204	0.08583	0.0712	0.09549	0.20898	0.20609	0.02631	0.01031	-0.02008
83.6	0.00816	0.02803	0.00964	0.0287	0.01064	0.02954	0.00275	0.04167	0.05977	0.01942	0.00563	0.06483	0.01893	0.01127	0.01727	0.00271	0.03175	0.02236	0.01391	0.01648	0.01854	0.09488	0.00524	0.17937	-0.000476	0.01999	0.01635	0.5895	0.00011	0.000853	0.01281	0.00226	0.00337	0.01332	0.00126	0.03633	0.17423	0.00931	0.00363	0.31264	0.19707	0.08145	0.06928	0.09325	0.20653	0.2006	0.0254	0.00958	-0.01914
83.7	0.00715	0.02764	0.01018	0.02823	0.01095	0.02901	0.00256	0.04052	0.05791	0.01909	0.00606	0.06366	0.01717	0.01146	0.01677	0.00251	0.03137	0.02188	0.0132	0.01558	0.01737	0.092	0.00475	0.1743	-0.000681	0.01818	0.01571	0.5789	-4.96e-06	0.00069	0.01231	0.00121	0.00321	0.01301	0.00105	0.03496	0.17179	0.00783	0.0026	0.30351	0.19006	0.07705	0.06727	0.09101	0.20405	0.19506	0.02451	0.00887	-0.01876
83.8	0.00648	0.02712	0.01116	0.02752	0.01061	0.02838	0.00222	0.03894	0.05672	0.01798	0.00703	0.06328	0.0147	0.01147	0.01609	0.00221	0.03069	0.02063	0.01258	0.01469	0.01616	0.08929	0.00426	0.16908	-0.000747	0.01667	0.01521	0.56789	-0.000153	0.000547	0.01174	0.000345	0.00286	0.01274	0.000714	0.03368	0.16926	0.00639	0.00159	0.29434	0.18288	0.07262	0.06546	0.08885	0.20153	0.18955	0.02357	0.00817	-0.01857
83.9	0.0055	0.02562	0.01208	0.02642	0.00949	0.02725	0.00108	0.03625	0.04307	0.01575	0.0064	0.06097	0.01173	0.01037	0.01459	0.00188	0.02856	0.01822	0.01201	0.01384	0.01498	0.08663	0.00375	0.16363	-0.000789	0.01533	0.01468	0.55649	-0.000259	0.000424	0.01122	-0.000588	0.00269	0.01249	0.000544	0.03243	0.16642	0.00509	0.000531	0.28456	0.17628	0.0684	0.06352	0.08684	0.19897	0.18397	0.02263	0.0074	-0.01907
84	0.00433	0.02417	0.01402	0.02555	0.00824	0.02652	0.000263	0.03368	0.0329	0.01434	0.00659	0.05708	0.00984	0.00948	0.01326	0.00133	0.02662	0.01588	0.01146	0.01298	0.01394	0.08401	0.00328	0.15798	-0.000837	0.01385	0.01412	0.54429	-0.00033	0.000318	0.01072	-0.000943	0.00273	0.01226	0.000427	0.03124	0.16371	0.00385	0.000583	0.27483	0.169	0.06456	0.06186	0.08488	0.19659	0.17852	0.02169	0.00666	-0.01918
84.1	0.00385	0.0233	0.01454	0.02505	0.00835	0.02595	0.000567	0.03292	0.03158	0.01446	0.00648	0.05806	0.01023	0.00866	0.01258	0.00108	0.02588	0.01438	0.01084	0.01205	0.01291	0.08151	0.00282	0.15202	-0.000891	0.0122	0.01357	0.53089	-0.000401	0.000235	0.01022	-0.00137	0.00247	0.01201	0.000211	0.03006	0.16092	0.00246	0.000284	0.2651	0.15948	0.06045	0.06022	0.0824	0.19419	0.17277	0.0208	0.00595	-0.01915
84.2	0.00338	0.02257	0.01177	0.02454	0.00674	0.02528	0.00144	0.03244	0.02939	0.01364	0.00676	0.05951	0.00979	0.00785	0.012	0.000964	0.02474	0.01324	0.01018	0.01115	0.01203	0.07922	0.0024	0.14575	-0.000912	0.01039	0.01311	0.51702	-0.000484	0.000165	0.00958	-0.00139	0.00224	0.01179	0.000199	0.02892	0.15839	0.00107	0.000104	0.25539	0.15005	0.05668	0.05861	0.08031	0.19177	0.16714	0.01992	0.00527	-0.01927
84.3	0.00329	0.02191	0.00985	0.02387	0.00643	0.02444	0.00111	0.03074	0.03257	0.01457	0.00726	0.05898	0.01037	0.00709	0.01147	0.000653	0.02549	0.01299	0.00951	0.01024	0.01109	0.07704	0.00233	0.13934	-0.000916	0.00868	0.01264	0.50208	-0.000646	7.85e-05	0.0088	-0.00138	0.00223	0.01151	0.000131	0.02782	0.15583	-0.000361	-0.000224	0.24569	0.14129	0.05305	0.05708	0.07861	0.18953	0.16155	0.019	0.0046	-0.0195
84.4	0.00261	0.0205	0.00798	0.02327	0.00586	0.02361	0.000582	0.02753	0.02649	0.0146	0.00639	0.05528	0.00903	0.0063	0.01033	6.51e-05	0.02427	0.01213	0.00888	0.0093	0.01014	0.07493	0.0026	0.13284	-0.000901	0.00682	0.01219	0.48626	-0.000795	-8.47e-08	0.00812	-0.00126	0.00211	0.01121	0.000251	0.02671	0.15329	-0.00162	-0.000499	0.2361	0.13348	0.04966	0.0558	0.0771	0.18753	0.15603	0.01811	0.004	-0.02068
84.5	0.00242	0.01925	0.00674	0.02237	0.00547	0.02059	0.00021	0.02448	0.02397	0.01337	0.0052	0.05107	0.00571	0.00497	0.00864	0.000336	0.02246	0.01094	0.00824	0.00841	0.0092	0.07273	0.00285	0.12638	-0.00087	0.00531	0.01177	0.46933	-0.000709	-8.6e-05	0.00745	-0.00119	0.0017	0.01099	0.000149	0.02562	0.15037	-0.00303	-0.00047	0.22562	0.1266	0.0463	0.05454	0.07535	0.18544	0.15041	0.01714	0.00335	-0.02214
84.6	0.00293	0.01814	0.00661	0.02207	0.00531	0.01887	-0.000204	0.02311	0.02335	0.0122	0.00407	0.0483	0.00512	0.0038	0.00756	0.00113	0.02153	0.00969	0.00757	0.00752	0.00828	0.07074	0.00303	0.11989	-0.000858	0.00469	0.01136	0.45199	-0.000665	-0.000159	0.00682	-0.00103	0.00132	0.01076	-9.77e-05	0.02457	0.14739	-0.00349	-0.000432	0.21577	0.11998	0.04284	0.05332	0.07363	0.18327	0.14498	0.01618	0.00271	-0.02272
84.7	0.00358	0.01697	0.00573	0.02165	0.00438	0.01812	-0.000641	0.02214	0.0237	0.01069	0.00403	0.04869	0.00483	0.00288	0.00686	0.00176	0.02176	0.00885	0.00687	0.00655	0.00738	0.06868	0.00314	0.11332	-0.000864	0.00415	0.0109	0.43383	-0.00073	-0.000237	0.00622	-0.001	0.00085	0.01044	-0.000282	0.02354	0.14464	-0.00364	-0.000463	0.20585	0.11412	0.03975	0.05196	0.07177	0.18113	0.13953	0.01517	0.00212	-0.02276
84.8	0.0036	0.01636	0.00756	0.02133	0.00443	0.01789	-0.000719	0.02279	0.02911	0.00993	0.00507	0.04914	0.00649	0.00248	0.00687	0.00258	0.02346	0.00813	0.00619	0.00566	0.00655	0.06656	0.00336	0.10686	-0.000858	0.00358	0.01045	0.41496	-0.000755	-0.00034	0.0055	-0.000873	0.000134	0.01026	-0.000201	0.02253	0.1421	-0.00382	-0.000547	0.19656	0.10922	0.03699	0.0507	0.07053	0.17921	0.13425	0.01424	0.00156	-0.02236
84.9	0.00309	0.0154	0.00732	0.02093	0.0054	0.01777	-0.000839	0.0231	0.03638	0.00804	0.0041	0.04882	0.0078	0.00169	0.00605	0.00277	0.0246	0.00707	0.00549	0.00484	0.00572	0.06441	0.00335	0.10049	-0.000823	0.00286	0.01004	0.39614	-0.000883	-0.00044	0.00479	-0.000794	-0.000557	0.00989	-0.000254	0.02153	0.13945	-0.00389	-0.000704	0.18761	0.10471	0.03415	0.0494	0.06877	0.17729	0.12884	0.01331	0.00117	-0.02183
85	0.00166	0.01345	0.00323	0.0201	0.00535	0.01735	-0.00134	0.02038	0.02291	0.00462	0.00288	0.04377	0.00627	0.000453	0.00457	0.00258	0.02155	0.00532	0.00478	0.00407	0.00491	0.0622	0.00314	0.0943	-0.000778	0.00294	0.00964	0.37691	-0.001	-0.0005	0.00418	-0.00073	-0.00139	0.00948	-0.000219	0.02052	0.13687	-0.00406	-0.000955	0.17895	0.10024	0.03164	0.04819	0.06695	0.17514	0.12353	0.01233	0.000833	-0.02299
85.1	6.45e-05	0.01119	0.000936	0.01897	0.0038	0.0167	-0.00231	0.01737	0.00768	0.00165	0.00149	0.03681	0.00318	-0.000721	0.00266	0.00205	0.01811	0.00337	0.00404	0.00331	0.00403	0.06008	0.0029	0.08829	-0.000726	0.00323	0.00925	0.35797	-0.00109	-0.000564	0.00364	-0.000671	-0.00242	0.00916	-2.72e-05	0.01957	0.1344	-0.00404	-0.00107	0.17051	0.09559	0.02888	0.04688	0.06541	0.17312	0.11816	0.01129	0.000479	-0.0239
85.2	-0.0011	0.00921	-0.002	0.01782	0.00185	0.01596	-0.00212	0.01554	-0.00767	-0.000645	0.00203	0.03102	0.001	-0.00153	0.00154	0.00148	0.01502	0.00167	0.00326	0.0026	0.00326	0.05786	0.00271	0.08235	-0.000666	0.00365	0.00894	0.33908	-0.00113	-0.000636	0.00307	-0.000715	-0.00324	0.00878	0.0002	0.01866	0.13203	-0.00414	-0.00107	0.16244	0.09132	0.02631	0.04561	0.06435	0.17117	0.11316	0.01042	0.00016	-0.02409
85.3	-0.00115	0.0091	-0.000868	0.01744	0.00313	0.01554	-0.0019	0.01679	0.00202	0.000181	0.00394	0.03195	0.00359	-0.00141	0.0028	0.00133	0.01501	0.00133	0.00267	0.00235	0.00244	0.05572	0.00242	0.07659	-0.000618	0.00388	0.0085	0.32023	-0.00116	-0.000667	0.00253	-0.000871	-0.0042	0.00843	0.000289	0.01775	0.1297	-0.00401	-0.00107	0.15459	0.08745	0.02393	0.04449	0.06298	0.16923	0.10809	0.00951	-9.58e-05	-0.02402
85.4	-0.00105	0.00889	0.000225	0.01707	0.00279	0.01496	-0.00218	0.01551	0.00752	0.000298	0.00304	0.03083	0.00388	-0.00119	0.00361	0.00132	0.01473	0.000913	0.00227	0.00218	0.0017	0.05374	0.00203	0.07115	-0.000564	0.00452	0.0081	0.30163	-0.00129	-0.000646	0.0021	-0.00106	-0.00472	0.00808	0.000481	0.01692	0.12738	-0.00354	-0.00115	0.1475	0.08349	0.02124	0.04352	0.06127	0.16731	0.10324	0.00883	-9.47e-05	-0.02364
85.5	-0.000208	0.00865	0.00051	0.01676	0.00129	0.01442	-0.00215	0.01434	0.01266	0.000312	0.00203	0.03064	0.00292	-0.000887	0.00401	0.001	0.01397	0.000708	0.00185	0.00195	0.000931	0.05205	0.00178	0.06579	-0.000417	0.00521	0.00783	0.2835	-0.00128	-0.000578	0.00189	-0.0012	-0.00477	0.00784	0.000729	0.01624	0.12525	-0.00294	-0.00114	0.14056	0.07942	0.01874	0.04253	0.05942	0.16526	0.0985	0.00823	-7.95e-05	-0.02346
85.6	0.00096	0.00784	-0.000986	0.01616	-0.000217	0.01382	-0.00234	0.01287	0.01577	0.000135	0.00137	0.03072	0.00166	-0.000569	0.00452	0.000355	0.01416	0.000748	0.00136	0.00168	0.000352	0.05081	0.00154	0.06067	-0.000163	0.0057	0.00794	0.26566	-0.00132	-0.000535	0.00208	-0.00125	-0.00435	0.00751	0.00101	0.01568	0.12379	-0.00232	-0.00118	0.13426	0.07602	0.01647	0.04152	0.05783	0.16335	0.09407	0.00759	-5.36e-05	-0.02399
85.7	0.00163	0.00664	-0.00312	0.01533	-0.0019	0.01304	-0.00273	0.01138	0.00998	-0.000478	0.00105	0.02957	-0.00079	-0.000629	0.00424	-7.7e-05	0.01723	0.000679	0.000938	0.00153	0.000454	0.04948	0.00134	0.0557	5.96e-05	0.00566	0.00799	0.24791	-0.00128	-0.000517	0.00238	-0.0011	-0.00464	0.00732	0.00126	0.01508	0.12254	-0.00164	-0.00115	0.12848	0.07255	0.01428	0.04044	0.05629	0.16135	0.08939	0.00687	-4.47e-05	-0.02425
85.8	0.00231	0.00624	-0.00233	0.01497	-0.00224	0.01248	-0.00292	0.01082	0.00936	-0.000196	0.00122	0.02974	-0.00123	-0.000325	0.0034	-0.000199	0.01969	0.000972	0.00083	0.0014	0.000688	0.048	0.00121	0.05082	0.000202	0.00526	0.00793	0.2311	-0.00138	-0.000533	0.0026	-0.000785	-0.00479	0.0071	0.00154	0.0145	0.1204	-0.00101	-0.00114	0.12273	0.06887	0.01207	0.03942	0.0546	0.15939	0.08501	0.00623	-1.91e-05	-0.02387
85.9	0.00262	0.00603	-0.000748	0.01436	-0.00236	0.01182	-0.00322	0.01312	0.01374	0.000144	0.00131	0.02943	0.000829	0.000189	0.00297	-0.000182	0.01957	0.00174	0.000612	0.00106	0.000628	0.04658	0.000911	0.04612	0.000377	0.00495	0.00795	0.21475	-0.00132	-0.000652	0.00261	-0.000273	-0.00465	0.00691	0.00146	0.01392	0.11774	-0.000825	-0.00105	0.1167	0.06384	0.01006	0.03843	0.05314	0.15749	0.08083	0.00555	-4.85e-06	-0.02382
86	0.00281	0.00547	0.0013	0.01406	-0.00321	0.01129	-0.00332	0.01501	0.01172	-0.000318	0.00135	0.02745	0.00205	5.08e-05	0.00272	-0.000356	0.01856	0.00202	0.000418	0.000615	0.000587	0.04547	0.000553	0.04228	0.000629	0.00491	0.00818	0.19896	-0.00132	-0.000775	0.00249	9.75e-05	-0.00467	0.00671	0.00144	0.01338	0.11469	-0.000913	-0.00107	0.11049	0.05841	0.00845	0.03712	0.05184	0.15549	0.07688	0.00489	5.32e-05	-0.02323
86.1	0.00321	0.00532	0.00627	0.01348	-0.00292	0.01083	-0.00344	0.01735	0.00604	-0.000999	0.00187	0.02711	0.00253	0.000236	0.00305	-0.000479	0.01736	0.00165	0.000199	0.00012	0.000704	0.04463	0.000178	0.0385	0.000877	0.0044	0.00846	0.18415	-0.00121	-0.000646	0.00256	0.000479	-0.00478	0.00655	0.00139	0.01278	0.1114	-0.000376	-0.00108	0.1044	0.05334	0.00695	0.0359	0.05048	0.15346	0.0727	0.00416	0.000178	-0.0224
86.2	0.003	0.00437	0.00884	0.013	-0.00211	0.0103	-0.00355	0.01884	0.00129	-0.000746	0.00242	0.02652	0.00304	7.86e-06	0.0038	-8.5e-05	0.02313	0.00135	-2.56e-05	6.03e-05	0.000895	0.04373	-0.000338	0.03498	0.00108	0.00388	0.00879	0.16967	-0.00111	-0.000581	0.00248	0.00083	-0.00511	0.00644	0.00132	0.01222	0.10835	-1.98e-05	-0.000931	0.09868	0.04897	0.00547	0.03484	0.04932	0.15185	0.06909	0.00342	0.00029	-0.02215
86.3	0.0035	0.00394	0.00999	0.01241	-0.00199	0.00996	-0.004	0.02185	-0.00198	-0.000808	0.00262	0.02546	0.00489	-0.000339	0.00349	0.000326	0.03024	0.00115	-0.000225	-1.76e-05	0.001	0.04266	-0.00103	0.03162	0.00122	0.00386	0.00903	0.15616	-0.00104	-0.000887	0.00175	0.00119	-0.00548	0.00637	0.00112	0.01168	0.10556	-0.000999	-0.000819	0.09318	0.04456	0.00411	0.03369	0.0482	0.15085	0.06565	0.00269	0.000393	-0.02227
86.4	0.00393	0.00389	0.01074	0.01209	-0.00111	0.00963	-0.0043	0.02299	-0.0009	-0.000218	0.00217	0.02446	0.00494	-0.000932	0.00343	0.000571	0.0304	0.000865	-0.000404	-9.82e-05	0.00117	0.04143	-0.00158	0.02855	0.0013	0.00387	0.00911	0.14314	-0.000989	-0.00119	0.00101	0.00148	-0.00527	0.00624	0.000876	0.0111	0.10298	-0.00196	-0.000828	0.08786	0.04029	0.00247	0.03259	0.04693	0.14994	0.06225	0.00193	0.000481	-0.02296
86.5	0.00361	0.0035	0.01088	0.0116	-0.00122	0.00919	-0.00429	0.02238	0.00594	0.00011	0.00142	0.02377	0.0076	-0.00108	0.00349	0.00013	0.02785	0.000411	-0.000652	-0.000251	0.00122	0.04016	-0.00245	0.02562	0.00134	0.00329	0.00915	0.13067	-0.000906	-0.00143	0.000316	0.00203	-0.00501	0.00611	0.000596	0.01046	0.10032	-0.00269	-0.000736	0.08265	0.03651	0.000686	0.03154	0.04586	0.14901	0.05928	0.00124	0.000593	-0.02336
86.6	0.00285	0.00352	0.01077	0.01065	-0.00175	0.00863	-0.00427	0.02052	0.00368	-0.000655	0.000237	0.02043	0.00851	-0.00142	0.00309	-0.000151	0.02416	-0.000602	-0.000908	-0.000381	0.0012	0.03884	-0.00326	0.02294	0.00135	0.00279	0.00919	0.11905	-0.000745	-0.00159	-0.000238	0.00272	-0.0037	0.00602	0.000935	0.00986	0.09783	-0.00306	-0.000527	0.07733	0.03326	-0.000402	0.03063	0.04465	0.1479	0.05614	0.000751	0.000787	-0.02316
86.7	0.00252	0.00396	0.01141	0.01023	-0.00208	0.00825	-0.00436	0.0191	0.0019	-0.000603	-0.000543	0.0188	0.01017	-0.00133	0.00272	-0.000168	0.02119	-1.19e-06	-0.00116	-0.000384	0.00122	0.03755	-0.00403	0.02054	0.00135	0.00254	0.00924	0.10785	-0.000644	-0.00168	-0.000731	0.00324	-0.0011	0.00595	0.00198	0.00918	0.09516	-0.0031	-0.000343	0.07225	0.03011	-0.000874	0.02982	0.04339	0.14653	0.05303	0.000403	0.000987	-0.02263
86.8	0.0019	0.00379	0.00977	0.00965	-0.00233	0.00786	-0.00462	0.0177	0.00407	-0.000482	-0.00104	0.01709	0.0106	-0.00201	0.00199	1.9e-05	0.01794	0.000526	-0.00137	-0.000414	0.00113	0.03628	-0.00486	0.01827	0.00136	0.00228	0.00927	0.09718	-0.000489	-0.00171	-0.00118	0.00348	0.000389	0.00588	0.00265	0.00861	0.0927	-0.00296	-0.000166	0.06742	0.02686	-0.00129	0.02887	0.0419	0.14516	0.0499	5.29e-05	0.00118	-0.02244
86.9	0.00176	0.00385	0.00965	0.00914	-0.00165	0.00739	-0.00433	0.01713	0.01126	-0.000436	-0.000295	0.01651	0.01042	-0.00279	0.00176	0.000353	0.01655	0.00127	-0.00161	-0.000411	0.00104	0.03504	-0.0061	0.01608	0.00126	0.00176	0.00917	0.08711	-0.000363	-0.0017	-0.00163	0.00339	0.00073	0.00578	0.00284	0.00802	0.09063	-0.00262	-0.000151	0.06282	0.02344	-0.00156	0.02779	0.04025	0.14371	0.04737	-1.65e-05	0.00136	-0.02243
87	0.00171	0.00403	0.01046	0.00866	-0.000456	0.00691	-0.00399	0.01697	0.0186	-0.000539	2.29e-05	0.01568	0.00938	-0.00258	0.00136	0.000584	0.01544	0.00151	-0.00176	-0.00031	0.00121	0.03379	-0.00704	0.01394	0.00116	0.00113	0.00917	0.07743	-0.000295	-0.00169	-0.0022	0.00355	0.000663	0.00567	0.00265	0.00744	0.08844	-0.00238	-0.000244	0.05835	0.0204	-0.00158	0.02678	0.03881	0.14229	0.04465	-3.73e-05	0.00153	-0.02219
87.1	0.00158	0.00411	0.01056	0.00786	0.000268	0.00659	-0.00378	0.01771	0.02255	-0.000414	0.000154	0.01496	0.01077	-0.00256	0.00161	0.000945	0.01299	0.00167	-0.00193	-0.000268	0.00128	0.03257	-0.00766	0.01204	0.00104	0.00117	0.00911	0.06864	-0.000298	-0.00163	-0.00269	0.00424	0.000692	0.00552	0.0027	0.00687	0.08618	-0.00205	-0.000417	0.05385	0.01728	-0.0017	0.02604	0.03792	0.14088	0.04218	-6.76e-06	0.00172	-0.02151
87.2	0.00143	0.00445	0.00966	0.00761	0.000392	0.00601	-0.00398	0.01828	0.03408	-0.000867	5.5e-05	0.01355	0.01296	-0.00179	0.00162	0.0012	0.0119	0.00192	-0.0021	-0.0003	0.00116	0.03134	-0.00798	0.01044	0.000813	0.00102	0.00895	0.06057	-0.00033	-0.00156	-0.00311	0.00506	0.00241	0.00533	0.00315	0.00637	0.08378	-0.00175	-0.000758	0.04951	0.0139	-0.00186	0.0255	0.03722	0.13941	0.03996	-2.63e-05	0.00188	-0.02117
87.3	0.00174	0.0047	0.01165	0.00743	0.000129	0.00555	-0.00388	0.01868	0.05077	-0.00147	0.000394	0.01425	0.01615	-2.82e-05	0.00213	0.00122	0.01186	0.00217	-0.0023	-0.000332	0.00106	0.02991	-0.00838	0.00893	0.000651	0.000525	0.00883	0.05272	-0.000396	-0.00149	-0.00355	0.00548	0.0032	0.00512	0.00358	0.00598	0.08145	-0.00151	-0.00112	0.0455	0.01166	-0.00189	0.0249	0.03642	0.13801	0.03797	-2.06e-05	0.00204	-0.02071
87.4	0.00127	0.00397	0.01245	0.00669	-0.00037	0.00491	-0.00416	0.01794	0.04978	-0.0019	0.000197	0.0119	0.01665	0.000682	0.00166	0.0013	0.00995	0.00172	-0.00241	-0.00034	0.00106	0.0286	-0.00875	0.00749	0.000453	0.000184	0.00874	0.04502	-0.000407	-0.00142	-0.00401	0.00593	0.00288	0.00499	0.00321	0.00564	0.07943	-0.00129	-0.00136	0.04144	0.00988	-0.00183	0.02419	0.03603	0.13692	0.03595	2.28e-05	0.00221	-0.02072
87.5	0.00133	0.00326	0.00954	0.00586	-0.000883	0.00429	-0.00394	0.01595	0.04179	-0.00255	-0.000256	0.00671	0.01771	0.00133	0.000286	0.00151	0.00766	0.00116	-0.00253	-0.000416	0.00114	0.02721	-0.0092	0.00629	0.000209	9.04e-05	0.00854	0.03761	-0.000505	-0.00136	-0.00444	0.00617	0.00224	0.00486	0.00257	0.00533	0.07716	-0.000952	-0.00142	0.03737	0.0087	-0.00185	0.02368	0.03546	0.13578	0.0343	9.28e-05	0.00238	-0.0214
87.6	0.002	0.00355	0.00768	0.00538	-0.000137	0.00375	-0.00291	0.01446	0.04139	-0.00333	-0.000606	0.00545	0.01641	0.0016	-0.000379	0.00161	0.0058	0.000686	-0.00275	-0.000591	0.000951	0.02595	-0.00977	0.00513	-4.28e-05	-0.000307	0.00827	0.03065	-0.000672	-0.00131	-0.00487	0.00638	0.00116	0.00476	0.00177	0.00499	0.07476	-0.000591	-0.00156	0.03322	0.00676	-0.00164	0.02317	0.0345	0.13464	0.03273	0.000179	0.00255	-0.02167
87.7	0.00356	0.00518	0.008	0.00499	0.000632	0.00336	-0.00203	0.01318	0.03401	-0.00396	-0.000931	0.0063	0.01554	0.00128	-0.000581	0.00142	0.00408	0.000945	-0.00286	-0.000712	0.00104	0.02477	-0.01036	0.00401	-0.000269	-0.000207	0.00804	0.02402	-0.000746	-0.00119	-0.00524	0.00672	0.0003	0.00469	0.00113	0.00473	0.07265	-0.000117	-0.00167	0.02919	0.00461	-0.00127	0.02247	0.03353	0.13375	0.03139	0.000255	0.00267	-0.02231
87.8	0.0029	0.0032	0.00385	0.00396	-0.000366	0.00239	-0.00274	0.00934	0.01696	-0.00756	-0.00304	0.00217	0.00854	-0.000426	-0.00315	0.000778	-0.000194	-0.000776	-0.00283	-0.000703	0.00121	0.02379	-0.01099	0.00309	-0.000471	-0.000351	0.00783	0.01775	-0.000785	-0.00102	-0.00561	0.00691	-0.0013	0.00458	0.000507	0.00447	0.07047	0.00039	-0.00184	0.02563	0.00161	-0.00109	0.02179	0.0327	0.1327	0.02987	0.000306	0.00275	-0.02386
87.9	-1.24e-05	-0.00147	-0.00505	0.00161	-0.00562	0.000691	-0.00493	0.000972	-0.00575	-0.014	-0.00758	-0.01153	-0.00718	-0.00395	-0.0081	-0.000629	-0.00776	-0.00463	-0.00281	-0.000695	0.00156	0.02289	-0.01167	0.00224	-0.000646	-0.000378	0.00767	0.0119	-0.000901	-0.000884	-0.00602	0.00688	-0.00333	0.00436	7.75e-06	0.00426	0.0679	0.00102	-0.00214	0.02203	-0.0014	-0.00101	0.02106	0.03185	0.13173	0.02848	0.000347	0.00282	-0.02454
88	-0.00182	-0.00395	-0.00755	0.000313	-0.0106	-0.000273	-0.0059	-0.00346	-0.01475	-0.01602	-0.00945	-0.01785	-0.01598	-0.00534	-0.01026	-0.00132	-0.01182	-0.00663	-0.00275	-0.000705	0.0018	0.02186	-0.01239	0.00126	-0.000813	-0.000567	0.00752	0.00615	-0.00102	-0.000809	-0.00656	0.00676	-0.00559	0.00409	-0.000706	0.00393	0.06559	0.00146	-0.00234	0.01841	-0.00515	-0.000976	0.02021	0.03098	0.13046	0.02677	0.000346	0.00287	-0.02478
88.1	-0.0028	-0.00547	-0.01017	-0.000631	-0.01336	-0.00108	-0.00642	-0.00537	-0.01506	-0.01681	-0.0105	-0.02203	-0.02207	-0.00562	-0.0121	-0.00127	-0.01447	-0.00779	-0.00255	-0.000757	0.00211	0.02087	-0.01326	0.000539	-0.000941	-0.000452	0.00746	0.000975	-0.00109	-0.000746	-0.00714	0.00678	-0.00749	0.00382	-0.00149	0.0036	0.06292	0.00153	-0.00243	0.01481	-0.00802	-0.000753	0.01953	0.03	0.12939	0.02526	0.000353	0.00293	-0.02406
88.2	-0.003	-0.00517	-0.01138	-0.00109	-0.01177	-0.00157	-0.00601	-0.00481	-0.01325	-0.01584	-0.00969	-0.02288	-0.02261	-0.00523	-0.01186	-0.000902	-0.01491	-0.00777	-0.00248	-0.000735	0.00219	0.01992	-0.01398	-0.000109	-0.00115	-0.000496	0.00735	-0.00353	-0.00117	-0.000655	-0.00774	0.00667	-0.00886	0.00354	-0.00233	0.00329	0.05992	0.00156	-0.00273	0.01135	-0.00882	-0.00063	0.01891	0.02936	0.1283	0.02385	0.000375	0.00297	-0.02379
88.3	-0.0029	-0.004	-0.00879	-0.00115	-0.00733	-0.00154	-0.00442	-0.00198	-0.00521	-0.0128	-0.00747	-0.01484	-0.01898	-0.00426	-0.00976	5.91e-06	-0.01269	-0.00649	-0.00231	-0.000707	0.00238	0.01913	-0.01421	-0.000551	-0.00134	-0.00049	0.00729	-0.00545	-0.00119	-0.000586	-0.00838	0.00708	-0.01024	0.00327	-0.00283	0.00302	0.05767	0.00146	-0.00279	0.00867	-0.00837	-0.000526	0.01886	0.02944	0.12717	0.02244	0.000399	0.003	-0.02539
88.4	-0.00107	-0.00239	-0.0042	-7.34e-05	-0.00261	-0.00112	-0.00332	0.00259	0.01322	-0.00835	-0.00405	-0.00468	-0.01181	-0.00233	-0.00684	0.000834	-0.00827	-0.0034	-0.00211	-0.000743	0.00228	0.01845	-0.01468	-0.000793	-0.0015	-0.000252	0.00713	-0.00669	-0.0012	-0.000594	-0.00873	0.00744	-0.01107	0.003	-0.0033	0.0027	0.05514	0.0011	-0.00291	0.00595	-0.00833	-0.000323	0.01857	0.0286	0.126	0.02076	0.000467	0.00301	-0.0259
88.5	-0.000168	-0.00123	-0.000712	0.00055	0.00128	-0.000987	-0.00206	0.00632	0.02772	-0.00505	-0.000645	0.00254	-0.00785	-0.00109	-0.00494	0.00136	-0.00283	-0.00137	-0.00181	-0.000745	0.00232	0.01751	-0.01563	-0.000844	-0.00176	0.000211	0.00691	-0.00747	-0.00117	-0.000629	-0.00845	0.00782	-0.01115	0.0028	-0.00356	0.00234	0.05323	0.000748	-0.00295	0.00365	-0.00742	-5.55e-05	0.01772	0.02696	0.12493	0.01937	0.000519	0.00303	-0.02649
88.6	0.000729	-0.000152	0.00212	0.000955	0.00265	-0.000805	-0.000717	0.00694	0.03999	-0.00283	0.00174	0.00797	-0.00608	0.000385	-0.00275	0.00178	-0.000395	2.69e-05	-0.00154	-0.000573	0.00241	0.01656	-0.01652	-0.00102	-0.00204	0.00038	0.00669	-0.00823	-0.00108	-0.00063	-0.00811	0.00774	-0.01152	0.0026	-0.00383	0.00206	0.0519	0.000263	-0.00294	0.00205	-0.00743	-7.5e-05	0.01685	0.02513	0.12399	0.018	0.000549	0.00307	-0.02689
88.7	0.0012	-7.45e-05	0.00341	0.000902	0.00228	-0.001	0.000463	0.00657	0.04977	-0.00208	0.00233	0.0099	-0.00549	0.000532	-0.00202	0.00169	0.000317	0.000215	-0.00122	-0.000405	0.00249	0.01577	-0.01725	-0.00123	-0.0023	0.000446	0.00645	-0.00863	-0.00101	-0.000602	-0.0077	0.00756	-0.01175	0.00242	-0.00408	0.0018	0.05088	0.00017	-0.00286	0.00181	-0.0068	1.19e-05	0.01608	0.02354	0.12312	0.01689	0.000621	0.00311	-0.02627
88.8	0.00143	-7.03e-05	0.00355	0.000806	0.00169	-0.00149	0.000604	0.00557	0.04728	-0.00303	0.00307	0.00724	-0.00321	0.00021	-0.00108	0.00164	0.000869	-4.75e-06	-0.000969	-0.000359	0.00247	0.01513	-0.01809	-0.00149	-0.00263	0.000496	0.00616	-0.00924	-0.000948	-0.000566	-0.00721	0.00734	-0.01229	0.00224	-0.0045	0.00151	0.04951	0.000101	-0.0029	0.00113	-0.00629	0.00039	0.0151	0.02164	0.12236	0.01584	0.00067	0.00309	-0.02566
88.9	0.00212	0.000502	0.00607	0.001	0.00267	-0.00158	0.00165	0.00575	0.05108	-0.0023	0.00424	0.00592	-0.000432	5.35e-05	0.00243	0.00181	0.0024	0.000675	-0.000683	-0.000412	0.00253	0.01451	-0.01907	-0.00163	-0.00293	0.000383	0.00581	-0.00936	-0.00092	-0.000564	-0.0067	0.00697	-0.01212	0.00209	-0.005	0.0013	0.04831	0.000251	-0.00281	0.000575	-0.00537	0.000908	0.0142	0.0195	0.12172	0.01469	0.000659	0.00307	-0.02538
89	0.00259	0.000319	0.0078	0.000889	0.00326	-0.00149	0.0019	0.00544	0.05578	-0.00011	0.00585	0.00472	0.00165	-0.000155	0.00339	0.00202	0.00813	0.00109	-0.000429	-0.00081	0.00287	0.01415	-0.02011	-0.00185	-0.00326	0.000169	0.00552	-0.00935	-0.000925	-0.000563	-0.00627	0.00654	-0.01242	0.00181	-0.00551	0.0011	0.04715	8.2e-05	-0.00262	-1.61e-05	-0.00445	0.001	0.01323	0.01764	0.12117	0.01343	0.000648	0.003	-0.02527
89.1	0.00288	0.000709	0.00884	0.000475	0.00245	-0.00106	0.0015	0.00435	0.05792	0.000557	0.00729	0.00382	0.00195	-0.00022	0.00271	0.0017	0.0108	0.000757	-0.000171	-0.00134	0.00325	0.01401	-0.02108	-0.00198	-0.00361	1.52e-05	0.00525	-0.00959	-0.000815	-0.000573	-0.00584	0.00623	-0.01277	0.00168	-0.00601	0.000917	0.04626	0.00015	-0.00242	-0.000168	-0.00382	0.00115	0.01233	0.0158	0.12059	0.01207	0.000656	0.00293	-0.02507
89.2	0.00288	0.000586	0.00926	0.000166	0.000815	-0.000766	0.00175	0.00327	0.0571	0.0019	0.00671	0.00526	-0.000779	-0.000447	0.00195	0.00148	0.01207	0.000757	6.56e-05	-0.00187	0.0033	0.01367	-0.02199	-0.002	-0.00403	-7.15e-05	0.00498	-0.00948	-0.000757	-0.000691	-0.00539	0.00572	-0.01272	0.00158	-0.00693	0.000767	0.04524	-6.55e-05	-0.00223	-0.000472	-0.00338	0.000945	0.01123	0.01415	0.12005	0.0108	0.000667	0.00289	-0.0248
89.3	0.00318	0.000468	0.01015	4.09e-05	0.000563	-0.000585	0.00197	0.00235	0.05379	0.00402	0.0052	0.00551	-0.00381	-0.000809	0.000925	0.00122	0.01248	0.000946	0.000252	-0.00247	0.00353	0.01335	-0.02265	-0.00199	-0.00445	-0.000133	0.0047	-0.00925	-0.000597	-0.000769	-0.00493	0.00549	-0.01312	0.00153	-0.00773	0.000633	0.04459	-0.000163	-0.00202	-0.000395	-0.00294	0.000742	0.01032	0.0125	0.11948	0.00933	0.000681	0.00289	-0.02453
89.4	0.00337	0.000857	0.01028	-8.4e-05	0.000642	-7.31e-05	0.00201	0.00263	0.05694	0.00507	0.00473	0.00405	-0.00248	0.000102	0.000811	0.00132	0.01239	0.00143	0.000371	-0.00297	0.00345	0.01316	-0.02353	-0.00201	-0.00486	0.000186	0.00446	-0.00892	-0.000476	-0.000791	-0.00442	0.00512	-0.0134	0.00148	-0.00847	0.000458	0.04419	7.57e-05	-0.00184	-3.11e-05	-0.00246	0.000562	0.0092	0.0104	0.11889	0.00793	0.0006	0.00284	-0.02479
89.5	0.00349	0.00179	0.01256	-1.59e-05	0.00135	0.000493	0.00167	0.00257	0.05307	0.00653	0.00528	0.00345	0.000596	0.000383	0.000619	0.00177	0.01173	0.00185	0.000451	-0.00344	0.00273	0.01308	-0.02459	-0.00194	-0.00527	0.000592	0.00414	-0.00841	-0.000348	-0.000816	-0.00396	0.00438	-0.01338	0.00148	-0.00904	0.000233	0.04368	0.000137	-0.00165	0.000219	-0.00121	0.000527	0.00795	0.00904	0.11836	0.00677	0.000473	0.00273	-0.02468
89.6	0.00302	0.00168	0.01465	0.000212	0.00111	0.000784	0.00168	0.00208	0.05007	0.00777	0.00542	0.00395	0.000383	0.000525	5.32e-05	0.00153	0.01111	0.00261	0.000613	-0.00383	0.00217	0.01295	-0.02557	-0.00183	-0.00575	0.000948	0.00384	-0.00796	-0.000222	-0.000821	-0.00359	0.00355	-0.01368	0.00139	-0.00957	1.06e-05	0.04303	7.8e-05	-0.00148	0.00028	-1.7e-05	0.000246	0.00676	0.00792	0.11789	0.00554	0.00027	0.00254	-0.02505
89.7	0.00289	0.00144	0.01533	9.39e-05	0.000545	0.000335	0.00135	0.00189	0.04434	0.00722	0.00497	0.00304	0.00197	0.000278	-0.00064	0.00113	0.01026	0.0031	0.000824	-0.00405	0.00158	0.01285	-0.0267	-0.00175	-0.00625	0.00118	0.00351	-0.0072	-0.000175	-0.000745	-0.00311	0.00262	-0.01403	0.00126	-0.01023	-0.000223	0.04259	0.000191	-0.00145	0.000464	0.000839	-3.26e-05	0.00563	0.00698	0.1174	0.00417	0.000118	0.00229	-0.02541
89.8	0.00346	0.00182	0.01709	0.000134	0.00131	0.000221	0.000946	0.00255	0.04153	0.00707	0.00427	0.00103	0.00371	0.000104	-0.000541	0.00103	0.00943	0.0033	0.001	-0.0043	0.00124	0.01259	-0.02806	-0.00172	-0.00685	0.00101	0.00313	-0.0063	-0.00012	-0.000678	-0.00261	0.00155	-0.01425	0.0011	-0.01112	-0.000456	0.04212	0.000337	-0.00157	0.000466	0.00146	-0.00025	0.00464	0.00622	0.11692	0.00308	-5.23e-05	0.00207	-0.0261
89.9	0.00392	0.0024	0.01867	0.000208	0.00313	0.000377	0.000763	0.00322	0.04024	0.007	0.00359	0.00081	0.00429	0.000452	0.000593	0.00112	0.00915	0.00387	0.0012	-0.00452	0.000853	0.01232	-0.02915	-0.00165	-0.0075	0.00103	0.00268	-0.00532	-1.38e-05	-0.000565	-0.00218	0.000773	-0.01473	0.000905	-0.01182	-0.00048	0.04151	0.000524	-0.00163	0.000296	0.00168	-0.000226	0.00385	0.00592	0.11651	0.00252	-0.000144	0.00185	-0.02584
90	0.0039	0.00367	0.01856	0.000521	0.00442	0.000404	0.000424	0.00311	0.03651	0.00756	0.00316	-0.00102	0.00369	0.000549	0.000757	0.00105	0.01022	0.00405	0.00139	-0.00465	0.000573	0.01215	-0.03008	-0.00149	-0.00817	0.00124	0.00221	-0.00442	6.63e-05	-0.000449	-0.00161	-0.000104	-0.01486	0.00069	-0.01249	-0.000283	0.04089	0.000657	-0.00182	0.000309	0.00204	-0.000628	0.00302	0.005	0.11611	0.00194	-0.000221	0.0015	-0.0256
[truncated: 20 more columns]

## Sheet: TLB Data plasma
Subject.ID: Temp. (° C):	HNC04	HNC05	HNC06	HNC07	HNC08	HNC09	HNC10	HNC11	HNC12	HNC13	HNC14	HNC15	HNC16	HNC17	HNC18	HNC19	HNC20	HNC21	HNC22	HNC23	HNC24	HNC25	HNC26	HNC28	HNC29	HNC30	HNC31	HNC32	HNC33	HNC34	HNC35	HNC36	HNC37	HNC38	HNC39	HNC41	HNC42	HNC43	HNC44	HNC45	HNC46	HNC48	HNC50	HNC51	HNC52	HNC53	HNC54	HNC55
45	0.00193	0.000515	-4.44e-05	0.00276	0.00163	0.00178	-0.00149	0.00018	-0.000721	0.000483	-0.000761	-0.00123	-0.00115	-9.97e-05	0.00058	0.000505	0.000318	-0.000198	0.000568	-0.000339	-0.00117	0.00051	0.000593	0.00123	9.04e-06	0.000688	0.00069	8.91e-05	3.91e-05	0.000404	-0.0012	0.000205	0.00208	0.000148	0.000115	9.33e-05	0.000699	-0.000311	0.000909	0.000197	0.000133	0.000402	0.00049	-0.000304	0.000132	-0.000285	-0.000163	0.000854
45.1	-0.000371	0.000258	0.000212	0.00333	0.00131	3.43e-05	0.000945	0.000437	8.4e-05	0.00142	0.00172	-0.00157	-6.15e-05	-0.00028	0.000176	0.000645	0.000345	-0.000785	0.000459	-0.000221	-0.00117	0.000323	0.000498	0.00122	1.3e-06	0.000798	0.000607	0.000223	6.97e-06	0.000305	-0.00127	0.000287	0.00195	0.000144	2.33e-05	0.000107	0.000676	-0.000306	0.000921	0.000242	0.000145	0.00039	0.000611	-0.000318	0.000196	-0.000268	-0.000116	0.000876
45.2	0.000534	-0.000394	0.000997	0.0027	0.000821	0.00175	-0.00187	0.000263	-0.000318	0.00102	-0.000566	-0.000229	-0.000292	-8.8e-05	0.00153	0.00192	0.000163	0.000274	0.000276	-0.00012	-0.00113	0.00011	0.000291	0.00116	2.77e-05	0.000847	0.000512	0.000228	1.7e-05	0.000223	-0.00118	0.00025	0.00178	0.000129	-0.000138	5.31e-05	0.000653	-0.00023	0.000957	0.000262	0.000125	0.00041	0.000574	-0.0004	0.000277	-0.000238	-0.000169	0.000866
45.3	-0.000583	-0.00141	0.000518	-9.22e-05	-0.000332	-0.000985	4.32e-05	-0.000492	-0.000146	0.000452	0.000511	-0.000327	-0.00188	-0.00121	0.000909	-0.000261	-6.53e-05	-0.000516	0.000169	-2.13e-05	-0.00113	-0.000135	0.000177	0.0011	6.38e-05	0.000899	0.000446	0.000341	4.22e-05	0.000155	-0.00114	0.000153	0.00169	0.000143	-0.000228	0.000101	0.000663	-0.000154	0.00102	0.000297	0.000177	0.000343	0.0006	-0.00027	0.000394	-0.000205	-0.000108	0.000874
45.4	0.000482	-0.000377	0.0017	-0.0015	0.000449	-5.31e-05	0.000185	0.000768	-0.00123	0.00057	0.00108	-0.00077	-0.001	0.000691	0.000488	-8.35e-05	0.000322	-0.000295	0.000132	-1.01e-05	-0.0012	-0.000301	3.7e-05	0.00103	7.48e-05	0.000931	0.000403	0.000348	2.02e-05	0.000305	-0.00116	8.17e-05	0.00158	7.61e-05	-0.000273	9e-05	0.000625	-0.000163	0.00103	0.000292	0.000212	0.000281	0.000579	-8.17e-05	0.000416	-0.000235	-0.000108	0.000836
45.5	0.000433	-0.00122	-0.000182	-0.000483	0.000598	0.00164	-0.000467	0.000803	-0.00119	-0.000254	-0.00101	-0.00103	-0.00114	0.000541	0.00184	-0.000725	-0.00061	-0.000719	0.000101	1.77e-06	-0.00118	-0.000392	-0.000102	0.00104	0.000111	0.000909	0.000334	0.00041	1.89e-05	0.000534	-0.00115	4.71e-06	0.00158	9.74e-05	-0.000303	9.21e-05	0.000582	-0.000202	0.00112	0.000359	0.000307	0.000273	0.000553	-3.35e-05	0.000307	-0.000177	-5.94e-05	0.000773
45.6	0.000642	-0.00101	-0.00153	-0.00108	0.00055	0.00144	0.000441	-0.000138	-0.00184	0.000229	0.000206	9.37e-05	-0.000891	-0.000291	0.000329	-6.84e-05	0.000565	0.000747	1.31e-05	5.07e-05	-0.0011	-0.000384	-0.000174	0.00103	0.000173	0.000882	0.000146	0.00045	5.41e-05	0.000646	-0.00109	-0.000105	0.00148	7.8e-05	-0.000298	6.18e-05	0.000548	-0.00023	0.00112	0.000424	0.000383	0.000229	0.000569	-5.41e-05	0.000274	-0.000129	-7.48e-05	0.000674
45.7	-0.000397	-0.00193	-0.000893	0.00307	0.00022	0.00167	0.000503	0.000157	-0.0013	-0.000509	0.000868	-0.00164	-0.00165	-0.00183	0.000312	-0.000739	-0.00058	-0.000452	-0.000105	0.000155	-0.000999	-0.000363	-0.000162	0.000986	0.000305	0.000864	3e-05	0.0005	0.000102	0.000777	-0.0011	-0.000238	0.00144	0.000109	-0.000327	5.47e-05	0.000518	-0.000242	0.0012	0.0005	0.000471	0.000162	0.000634	-0.000109	0.000357	-4.95e-05	5.12e-05	0.000586
45.8	0.00114	-0.000611	0.000771	0.00224	0.00155	0.00142	0.00354	0.000983	0.000368	0.00138	-0.000554	-0.00053	8e-05	0.000188	0.00147	0.000267	0.00043	0.000424	-0.000233	0.000388	-0.001	-0.000368	-0.000154	0.000966	0.000477	0.000847	-8.45e-05	0.000589	0.000157	0.00083	-0.00113	-0.000366	0.0014	0.000144	-0.00035	5.3e-05	0.000438	-0.000279	0.00121	0.000597	0.000563	0.000171	0.000658	-3.91e-05	0.000383	5.24e-05	7.89e-05	0.000414
45.9	-4.78e-05	-0.000458	-0.000917	0.000198	0.000302	0.00113	-0.000913	0.000442	-0.000725	0.000479	-0.000757	-0.00109	-0.00146	-0.0004	0.000793	-0.000131	-0.000938	-0.00127	-0.000327	0.000658	-0.00101	-0.000448	-0.000178	0.00103	0.000764	0.00096	-0.000126	0.000758	0.000234	0.000918	-0.00105	-0.000456	0.00136	0.000288	-0.000306	4.26e-05	0.000405	-0.000342	0.0012	0.000607	0.000696	0.000214	0.000694	4.67e-06	0.000427	0.000289	0.000236	0.000336
46	-0.000625	0.00238	-0.0015	0.000252	0.000185	0.000296	-1.35e-05	0.000985	8.4e-05	0.000231	9.61e-05	-0.0016	-0.00192	-0.000771	0.0017	0.000945	-0.000677	1.18e-05	-0.000327	0.000914	-0.00103	-0.000488	-0.00015	0.00115	0.00107	0.000924	-0.00027	0.000808	0.000339	0.000951	-0.000985	-0.000562	0.0012	0.000281	-0.000382	6.1e-06	0.000287	-0.000348	0.0011	0.000554	0.000813	0.000172	0.000731	7e-06	0.000508	0.000433	0.000281	0.000211
46.1	0.00151	0.000979	0.00194	0.00229	0.00151	2.56e-05	0.00234	0.000826	0.0006	-0.000171	0.000939	-0.000352	-0.000126	0.00109	0.00224	0.00198	0.000696	0.000932	-0.000272	0.00116	-0.00106	-0.00035	-6.42e-05	0.0013	0.00135	0.000896	-0.00029	0.000759	0.000452	0.00104	-0.000804	-0.000699	0.00105	0.000367	-0.00041	2.12e-05	0.000183	-0.000344	0.00108	0.000397	0.000846	0.000179	0.000842	6.47e-05	0.000664	0.000637	0.000352	0.000145
46.2	-0.00111	-0.0013	0.00169	0.00192	0.0012	0.00194	0.00202	-8.28e-05	-0.000795	0.000635	-0.00104	-0.00221	-0.00163	-0.000803	0.000272	5.34e-05	-0.0014	0.00138	-0.000257	0.00142	-0.00107	-2.43e-05	4.49e-05	0.00144	0.0015	0.000961	-0.000272	0.000949	0.000492	0.00106	-0.000702	-0.000803	0.000988	0.000392	-0.000435	8.52e-05	0.000152	-0.000275	0.00106	0.000209	0.000807	0.000231	0.000951	0.000183	0.000775	0.000765	0.000458	8.4e-05
46.3	0.00141	0.000338	0.00169	0.00298	0.000733	0.00112	0.00049	0.000775	0.000424	0.00166	4.16e-05	-0.000837	0.000343	-0.000413	0.000852	0.000945	0.000725	0.00151	-0.000189	0.00164	-0.000993	0.00035	0.000145	0.00161	0.00165	0.00119	-0.000172	0.00121	0.000559	0.00104	-0.000672	-0.000809	0.000997	0.000353	-0.000332	0.000159	0.00018	-0.000175	0.00101	0.000117	0.000795	0.000234	0.000989	0.000252	0.000775	0.000996	0.000504	0.000116
46.4	0.000476	-0.000739	0.00235	0.00237	0.00124	0.000277	0.000437	0.00129	-0.00171	0.00199	5.77e-05	-0.000552	-0.000571	0.000742	-0.000652	0.0021	0.000839	-0.000317	-2.68e-05	0.00187	-0.00087	0.000652	0.00024	0.00179	0.00181	0.00136	-0.000121	0.00138	0.00066	0.00103	-0.000619	-0.000809	0.000943	0.000377	-0.000296	0.000209	0.000162	-0.000141	0.000988	4.27e-05	0.000821	0.000242	0.00107	0.000228	0.000803	0.00116	0.000508	0.000139
46.5	0.000881	0.00202	0.00241	0.00307	0.00158	0.00489	0.00159	0.000925	-0.00049	0.00234	0.000628	-0.00171	0.000321	0.000502	0.000752	0.00247	0.00192	0.000148	0.000107	0.00208	-0.000756	0.000985	0.000359	0.00198	0.00189	0.00149	-9.96e-05	0.00151	0.000752	0.00109	-0.000484	-0.000811	0.000856	0.000405	-0.000174	0.00028	0.00017	-0.000124	0.000952	9.42e-07	0.000857	0.000321	0.00132	0.000303	0.000847	0.00141	0.000693	0.000232
46.6	0.00022	0.00127	0.00263	0.00301	0.000968	0.0022	0.00132	0.0024	0.00151	0.00203	0.00101	-0.000362	0.000647	0.00092	0.00162	0.00221	0.0026	0.000624	0.000239	0.0023	-0.000618	0.0012	0.000471	0.00206	0.00197	0.00166	-0.000109	0.00163	0.000839	0.00108	-0.00042	-0.000805	0.000797	0.000355	-9.62e-06	0.000345	0.000147	-3.81e-05	0.00099	-2.04e-05	0.000849	0.000339	0.00168	0.000401	0.000915	0.00181	0.000917	0.000328
46.7	0.00138	0.000648	0.00249	0.00375	0.0019	0.00353	0.000923	0.00178	0.000314	0.00107	0.00169	-0.000471	0.000411	0.00149	0.000982	0.00195	0.002	0.000643	0.00037	0.00248	-0.000495	0.00144	0.000566	0.00226	0.0021	0.00181	-3.98e-05	0.00178	0.000923	0.00108	-0.000384	-0.000825	0.000744	0.000335	0.00013	0.000442	0.000241	7.68e-05	0.00101	-8.96e-05	0.000902	0.00029	0.00202	0.000503	0.00105	0.00212	0.00106	0.000482
46.8	0.000962	0.000168	0.00166	0.000593	0.0021	0.00198	0.000854	0.00101	-0.000102	0.000689	0.00217	-0.0013	-0.000706	0.000551	0.000784	-0.00046	0.000846	0.000939	0.000482	0.00268	-0.000403	0.00165	0.000652	0.00233	0.0022	0.00191	-9.39e-05	0.00189	0.000928	0.00104	-0.000413	-0.00081	0.000729	0.000279	0.000278	0.000579	0.000344	0.000194	0.00109	-7.24e-05	0.000977	0.000311	0.00229	0.000626	0.00117	0.00233	0.00115	0.000561
46.9	0.000132	0.000549	-0.00123	0.00151	-0.00151	0.00204	0.00112	-0.000245	-0.000808	0.000578	0.00205	-0.0012	-0.000992	0.000271	0.00121	-0.00184	0.000383	0.000301	0.000619	0.00289	-0.000318	0.00177	0.000747	0.00247	0.00228	0.00209	-3.27e-05	0.00205	0.000992	0.00105	-0.000406	-0.000775	0.000769	0.0002	0.000536	0.000664	0.000434	0.000313	0.0012	7.42e-05	0.00121	0.000442	0.0025	0.000706	0.00118	0.00255	0.00123	0.000701
47	5.18e-05	0.00422	-0.000848	0.00221	0.00133	0.00452	0.00288	0.00184	0.000484	0.00158	0.00187	-0.00181	0.000301	-0.000188	0.00272	-0.000492	0.00128	0.0011	0.000688	0.0031	-0.000225	0.00186	0.000835	0.00264	0.00234	0.00225	4.97e-05	0.00229	0.00118	0.00117	-0.000289	-0.000695	0.000814	0.000142	0.000824	0.00065	0.000367	0.00028	0.00134	0.000202	0.00127	0.000528	0.00277	0.000752	0.00123	0.00275	0.00128	0.000865
47.1	-0.00244	0.000195	-0.00181	-0.000256	0.000802	0.0032	0.000907	0.000154	-0.000609	-0.000532	0.00108	-0.0014	-0.000396	-0.00193	-0.000817	-0.000905	0.000146	-0.000235	0.000854	0.00328	-0.000116	0.00199	0.00102	0.00286	0.00246	0.00238	0.000137	0.00238	0.00138	0.00125	-0.000169	-0.000629	0.00086	0.00013	0.0011	0.000559	0.000212	0.000192	0.00148	0.000217	0.00133	0.000623	0.00307	0.000841	0.00143	0.00301	0.00135	0.00102
47.2	0.000729	0.00281	0.00334	0.00338	0.00104	0.00245	0.00102	0.00125	9.55e-05	0.00161	0.00171	0.00144	0.00101	0.00136	0.00124	-4.92e-05	0.00137	0.00138	0.00101	0.00342	-2.56e-05	0.0021	0.0012	0.00302	0.00258	0.00252	0.000152	0.00239	0.00159	0.00141	-3.01e-05	-0.000583	0.000956	0.000121	0.00137	0.000482	0.000153	9.01e-05	0.00159	0.000294	0.00145	0.000684	0.00329	0.000903	0.00163	0.0032	0.00146	0.00111
47.3	0.00276	0.00156	0.00412	0.0024	0.00268	0.00236	0.00324	0.00302	0.000976	0.00267	0.0024	0.00184	0.000484	0.0021	0.00264	0.00118	0.00187	0.00161	0.00116	0.0036	5.9e-05	0.0022	0.00133	0.00328	0.00271	0.00263	0.000188	0.00241	0.00186	0.00159	0.000188	-0.000471	0.00105	9.62e-05	0.00167	0.000564	0.000131	0.000148	0.00177	0.000391	0.00153	0.00085	0.00355	0.00104	0.00182	0.00345	0.00152	0.00116
47.4	0.00204	0.000378	0.00555	0.00477	0.00298	0.00357	0.00231	0.00268	0.00181	0.00341	0.00233	0.000711	0.000126	0.00244	0.00401	0.0024	0.00283	0.00257	0.00136	0.0038	0.00017	0.0023	0.00146	0.00353	0.00286	0.00276	0.000232	0.00249	0.00214	0.00174	0.000391	-0.000348	0.00111	0.000116	0.00204	0.000672	0.000165	0.00022	0.00192	0.000465	0.00163	0.00105	0.00382	0.00117	0.00209	0.00372	0.00161	0.00126
47.5	0.00118	0.00279	0.00364	0.00631	0.00226	0.00414	0.00562	0.00405	0.00312	0.00361	0.00203	0.0015	0.000958	0.00266	0.00421	0.00342	0.00374	0.00267	0.00162	0.00402	0.000294	0.00247	0.00158	0.00382	0.00305	0.00296	0.000285	0.00262	0.00241	0.00192	0.00056	-0.000254	0.00116	0.000129	0.00233	0.000915	0.000231	0.000363	0.00191	0.000335	0.00149	0.00135	0.00418	0.00136	0.00242	0.00391	0.00177	0.0013
47.6	0.00114	0.00248	0.00542	0.00306	0.00019	0.00519	0.00361	0.00351	0.00127	0.00425	0.0053	0.00139	0.00146	0.00235	0.00293	0.00302	0.00402	0.00274	0.00185	0.00422	0.000429	0.00256	0.00171	0.00419	0.00331	0.00326	0.00044	0.00274	0.00262	0.0023	0.00075	-0.000195	0.00122	0.000226	0.00264	0.00108	0.000311	0.00045	0.00181	0.000219	0.00126	0.00154	0.00457	0.00153	0.00275	0.00419	0.00188	0.00139
47.7	0.00252	0.00226	0.00445	0.00423	0.00254	0.00561	0.00497	0.00441	0.00296	0.00533	0.00457	0.00265	0.0016	0.00394	0.00509	0.00238	0.00289	0.0041	0.00218	0.00446	0.000581	0.00268	0.00189	0.00459	0.00362	0.00356	0.000727	0.003	0.00287	0.00268	0.000922	-5.53e-05	0.0014	0.000379	0.00301	0.00139	0.000481	0.000674	0.00187	0.000278	0.00117	0.00183	0.00499	0.00174	0.00312	0.00452	0.00203	0.0015
47.8	0.0021	0.0036	0.00603	0.00432	0.00272	0.00619	0.00576	0.0044	0.00357	0.00527	0.00577	0.00247	0.00114	0.00396	0.0046	0.00374	0.00301	0.00333	0.00252	0.00475	0.000765	0.00288	0.00209	0.00501	0.00396	0.00389	0.001	0.00324	0.00316	0.00303	0.00108	0.000155	0.00166	0.000505	0.0034	0.00177	0.0007	0.00092	0.00196	0.000361	0.00109	0.00214	0.00535	0.00202	0.00354	0.00493	0.00231	0.00169
47.9	0.00402	0.00424	0.00658	0.00456	0.00377	0.00901	0.00696	0.00519	0.00476	0.00592	0.00696	0.00472	0.0032	0.00462	0.00551	0.00431	0.00525	0.00424	0.00291	0.00515	0.000986	0.00312	0.00232	0.00554	0.00432	0.00431	0.00133	0.00354	0.00355	0.00344	0.0013	0.000399	0.00196	0.000698	0.00384	0.00229	0.000987	0.00125	0.00206	0.000492	0.00111	0.00252	0.00579	0.00238	0.00402	0.00538	0.00266	0.00189
48	0.00253	0.00468	0.00864	0.00599	0.00276	0.00806	0.00857	0.00503	0.00538	0.00595	0.00642	0.00358	0.00369	0.00423	0.00519	0.00406	0.00433	0.00557	0.00331	0.00548	0.00126	0.00337	0.00257	0.00612	0.00468	0.00474	0.0017	0.00374	0.00395	0.00389	0.00155	0.00057	0.00222	0.000884	0.00432	0.00289	0.00136	0.00168	0.00223	0.000701	0.00112	0.00282	0.00624	0.00266	0.00451	0.00579	0.00295	0.00214
48.1	0.0031	0.00296	0.00787	0.00541	0.00271	0.00814	0.00552	0.00662	0.00531	0.00558	0.00453	0.00233	0.00229	0.00389	0.00433	0.00318	0.00408	0.00385	0.00372	0.00584	0.00156	0.00366	0.0029	0.00668	0.00504	0.00522	0.00209	0.00404	0.00444	0.00431	0.00177	0.000868	0.00251	0.00103	0.0048	0.00362	0.00174	0.00214	0.00238	0.00104	0.00118	0.00322	0.00675	0.00304	0.005	0.00624	0.00336	0.00253
48.2	0.00466	0.00608	0.00777	0.00596	0.00393	0.00774	0.00814	0.00744	0.00572	0.00832	0.00815	0.00505	0.00421	0.0056	0.00677	0.00639	0.0058	0.00588	0.00418	0.00609	0.0018	0.00394	0.00323	0.0073	0.00543	0.00572	0.00247	0.00435	0.00489	0.00468	0.00196	0.0011	0.0028	0.0012	0.00523	0.00428	0.00211	0.0026	0.00261	0.00141	0.00127	0.00369	0.00724	0.00336	0.00555	0.00674	0.00379	0.00286
48.3	0.0029	0.00541	0.00884	0.00581	0.00289	0.00811	0.00747	0.00556	0.00551	0.00581	0.00838	0.00375	0.00326	0.00546	0.00709	0.00479	0.00523	0.00497	0.00463	0.00639	0.00207	0.00419	0.0035	0.00796	0.00584	0.00619	0.00283	0.00471	0.0053	0.00505	0.00214	0.00141	0.00316	0.00139	0.00576	0.00503	0.00251	0.00307	0.00294	0.00187	0.00145	0.00414	0.00772	0.00373	0.00611	0.00727	0.00422	0.00312
48.4	0.00261	0.00672	0.0081	0.00655	0.00306	0.00852	0.00859	0.00771	0.00624	0.00849	0.00964	0.00435	0.00251	0.00655	0.00831	0.00654	0.00547	0.00603	0.00501	0.00671	0.00234	0.00438	0.00373	0.00864	0.00622	0.00663	0.00318	0.005	0.00572	0.0054	0.00234	0.00176	0.00349	0.00154	0.00637	0.00578	0.00298	0.00359	0.00327	0.00231	0.00161	0.00457	0.00821	0.00408	0.00666	0.00788	0.00467	0.0034
48.5	0.00412	0.00557	0.01288	0.00727	0.00458	0.00972	0.00858	0.00771	0.00686	0.009	0.00878	0.0061	0.00349	0.0074	0.00717	0.00733	0.00545	0.0081	0.00541	0.00697	0.0026	0.00444	0.00402	0.00932	0.00663	0.00707	0.00351	0.00523	0.00596	0.00567	0.00243	0.00212	0.00392	0.00168	0.007	0.00657	0.00349	0.00418	0.00365	0.00288	0.0018	0.00508	0.00874	0.00448	0.00724	0.00854	0.00511	0.00378
48.6	0.00465	0.00494	0.01261	0.00661	0.00452	0.00899	0.00639	0.00803	0.00798	0.00837	0.00718	0.00491	0.00388	0.00794	0.0094	0.00621	0.00577	0.00705	0.00592	0.00723	0.00294	0.00452	0.00441	0.01008	0.00709	0.00775	0.00383	0.00553	0.00612	0.00594	0.00238	0.00246	0.00433	0.0018	0.0076	0.00739	0.00401	0.00479	0.00407	0.00349	0.00198	0.0056	0.00933	0.00492	0.00787	0.00909	0.0055	0.0042
48.7	0.00304	0.00202	0.01387	0.0064	0.00344	0.00975	0.007	0.00935	0.00687	0.00954	0.00662	0.00693	0.003	0.00814	0.00816	0.00565	0.00609	0.00628	0.00652	0.00756	0.00334	0.0047	0.00481	0.01087	0.00763	0.00842	0.00422	0.00593	0.00648	0.00639	0.00254	0.00282	0.0048	0.00201	0.00823	0.00825	0.00452	0.00543	0.00453	0.00425	0.00233	0.00615	0.00996	0.00539	0.00856	0.00961	0.00599	0.00459
48.8	0.0049	0.00488	0.01421	0.00706	0.00656	0.01119	0.00802	0.00982	0.00716	0.01028	0.00912	0.00796	0.00324	0.00839	0.01072	0.00755	0.00705	0.00853	0.00718	0.0079	0.00378	0.00493	0.00534	0.01166	0.00813	0.00901	0.00459	0.00648	0.00698	0.00695	0.00283	0.00318	0.00526	0.00223	0.00886	0.00911	0.00516	0.00612	0.00503	0.00502	0.00275	0.00667	0.0107	0.0059	0.00928	0.01018	0.00655	0.005
48.9	0.00495	0.0084	0.01533	0.00791	0.00712	0.01313	0.01221	0.0115	0.00992	0.01236	0.0107	0.00958	0.0058	0.00962	0.01147	0.00824	0.00937	0.01072	0.00777	0.0083	0.00424	0.0052	0.00584	0.01247	0.00868	0.00968	0.00496	0.00689	0.00754	0.00753	0.00306	0.00353	0.00577	0.00245	0.00956	0.01	0.00577	0.00675	0.0055	0.00576	0.00315	0.00732	0.01141	0.00643	0.01003	0.01078	0.00705	0.00545
49	0.00711	0.00721	0.01648	0.00524	0.00602	0.01284	0.01183	0.01035	0.00929	0.01229	0.00943	0.00839	0.00497	0.00926	0.01377	0.0078	0.00939	0.00921	0.00832	0.00877	0.00467	0.00555	0.00623	0.01338	0.00922	0.01026	0.00531	0.00725	0.0082	0.00813	0.0033	0.00388	0.00628	0.00271	0.01026	0.01096	0.00635	0.00752	0.00604	0.00654	0.00357	0.00805	0.01214	0.00707	0.0109	0.0114	0.00752	0.00587
49.1	0.00586	0.00646	0.01497	0.00722	0.00658	0.01082	0.00881	0.0116	0.00929	0.01258	0.00775	0.00857	0.00598	0.00926	0.01252	0.00811	0.01016	0.01036	0.00892	0.00923	0.00522	0.00587	0.00665	0.01429	0.00982	0.01085	0.00572	0.00767	0.00885	0.00868	0.00359	0.00424	0.00683	0.00304	0.01102	0.01196	0.00696	0.00817	0.00654	0.0073	0.00403	0.00874	0.01286	0.00772	0.0117	0.012	0.00807	0.00626
49.2	0.00761	0.00837	0.01721	0.00861	0.00764	0.01448	0.01152	0.01184	0.01081	0.01422	0.01045	0.00974	0.00771	0.01203	0.01358	0.01013	0.01044	0.01166	0.00956	0.00976	0.00568	0.00616	0.00709	0.01523	0.01042	0.01146	0.00622	0.00826	0.0096	0.00924	0.00395	0.00467	0.00737	0.00325	0.01177	0.013	0.00756	0.00893	0.00713	0.0081	0.00447	0.00955	0.01368	0.0084	0.0126	0.01264	0.00865	0.00669
49.3	0.00561	0.00876	0.01704	0.00781	0.00819	0.01385	0.01207	0.01258	0.01128	0.01436	0.00964	0.01094	0.00694	0.011	0.01434	0.00889	0.0108	0.01171	0.01015	0.01028	0.00615	0.00651	0.00752	0.01619	0.01107	0.01217	0.00664	0.00882	0.01036	0.00985	0.00426	0.00513	0.00792	0.00344	0.01254	0.01401	0.00819	0.00969	0.00771	0.00892	0.00507	0.01029	0.01448	0.00906	0.0135	0.01328	0.00917	0.00717
49.4	0.00718	0.00615	0.01909	0.00843	0.00993	0.01576	0.01207	0.01439	0.01202	0.01641	0.01208	0.01148	0.00731	0.01269	0.01476	0.01166	0.01031	0.01245	0.01083	0.01086	0.00665	0.00695	0.00813	0.01716	0.01169	0.01281	0.00707	0.00923	0.01116	0.01046	0.00461	0.00558	0.0085	0.00377	0.01328	0.01509	0.00884	0.01051	0.0083	0.00979	0.00565	0.01108	0.01544	0.00986	0.01454	0.01392	0.0097	0.00773
49.5	0.00674	0.00556	0.01835	0.00834	0.00881	0.01352	0.01056	0.01406	0.01123	0.01502	0.00975	0.01184	0.00768	0.0115	0.01579	0.01127	0.01139	0.01278	0.01157	0.01147	0.00725	0.00743	0.0087	0.01818	0.01245	0.01341	0.00751	0.00975	0.0119	0.01106	0.00495	0.00605	0.00909	0.00406	0.01417	0.01624	0.00949	0.01131	0.00891	0.01062	0.00613	0.01188	0.01661	0.01081	0.0157	0.01452	0.01022	0.00833
49.6	0.01005	0.00929	0.02034	0.00935	0.01035	0.01521	0.01226	0.01512	0.01226	0.01733	0.01353	0.01346	0.0087	0.01414	0.01743	0.01377	0.01202	0.0151	0.01229	0.01207	0.00787	0.0079	0.00928	0.01922	0.01314	0.01398	0.00794	0.01014	0.01262	0.01165	0.00523	0.0065	0.00973	0.00436	0.01506	0.01746	0.01013	0.01213	0.00952	0.01152	0.0067	0.01271	0.01769	0.01179	0.01687	0.01512	0.01084	0.00893
49.7	0.00708	0.00737	0.02053	0.00797	0.00986	0.01567	0.01218	0.01481	0.01244	0.0169	0.01087	0.01233	0.00877	0.0131	0.01774	0.01412	0.01113	0.01354	0.01299	0.01263	0.00847	0.0084	0.00987	0.0202	0.01378	0.01456	0.0084	0.01063	0.01334	0.01221	0.00545	0.00692	0.0103	0.00465	0.0159	0.01867	0.01076	0.0129	0.01009	0.01236	0.00719	0.01354	0.01874	0.0127	0.0179	0.01579	0.0115	0.00948
49.8	0.01001	0.01053	0.02332	0.01076	0.01029	0.01805	0.01304	0.01664	0.01443	0.01721	0.0136	0.01287	0.00978	0.01523	0.01843	0.0153	0.01423	0.0147	0.01375	0.01319	0.00914	0.00885	0.01042	0.02117	0.01449	0.01506	0.00884	0.01114	0.0141	0.01281	0.00568	0.00733	0.01087	0.00494	0.01677	0.01992	0.01147	0.01369	0.0107	0.01322	0.00759	0.01437	0.01967	0.01356	0.01854	0.01647	0.01219	0.01
49.9	0.01021	0.01122	0.02358	0.01191	0.01139	0.01727	0.01278	0.01735	0.01496	0.01957	0.01284	0.01553	0.01147	0.01616	0.0216	0.01494	0.01439	0.01616	0.01445	0.01369	0.00974	0.00924	0.0109	0.02217	0.01521	0.01565	0.00929	0.01171	0.01485	0.01332	0.0059	0.00778	0.01145	0.00524	0.01766	0.02112	0.01206	0.01441	0.01132	0.01402	0.0081	0.01518	0.02056	0.01434	0.01918	0.01716	0.01283	0.01049
50	0.01093	0.01199	0.02443	0.01359	0.01215	0.0211	0.01558	0.01844	0.01584	0.02016	0.01673	0.01616	0.0121	0.01753	0.02147	0.01629	0.01462	0.01584	0.01515	0.01422	0.01035	0.00964	0.01142	0.02316	0.01595	0.01614	0.00964	0.01211	0.01561	0.01389	0.00621	0.00822	0.0121	0.00552	0.01863	0.02228	0.01263	0.0151	0.01194	0.01484	0.0086	0.01595	0.02162	0.01512	0.01986	0.01782	0.01348	0.01098
50.1	0.01142	0.01186	0.02699	0.01281	0.01255	0.02206	0.0173	0.01912	0.01749	0.02249	0.01707	0.01698	0.01267	0.0187	0.02268	0.01667	0.01763	0.01871	0.0158	0.01469	0.0109	0.01	0.01197	0.02405	0.01669	0.01658	0.01001	0.01245	0.01631	0.01436	0.00652	0.00872	0.01266	0.00581	0.01946	0.02339	0.01312	0.01578	0.01252	0.01564	0.00912	0.01672	0.02268	0.01589	0.02052	0.01845	0.01415	0.01135
50.2	0.01251	0.01226	0.02824	0.01224	0.01531	0.0237	0.01867	0.02051	0.01972	0.02397	0.0196	0.01779	0.01264	0.01918	0.0235	0.01892	0.01795	0.02001	0.01639	0.01512	0.01146	0.01035	0.01247	0.02486	0.01736	0.01703	0.01031	0.01286	0.01702	0.01488	0.00675	0.00919	0.01319	0.00605	0.02027	0.02449	0.01367	0.01639	0.01298	0.01632	0.00957	0.01749	0.02364	0.0166	0.02123	0.01902	0.01478	0.01181
50.3	0.01227	0.01266	0.02815	0.01393	0.0146	0.02369	0.0195	0.01988	0.02029	0.02413	0.01912	0.0195	0.01301	0.01982	0.02458	0.01755	0.01771	0.01935	0.01697	0.01549	0.01198	0.01074	0.01297	0.02563	0.01804	0.01751	0.01072	0.01335	0.0177	0.01536	0.00687	0.00955	0.01362	0.00629	0.02097	0.02557	0.01419	0.01696	0.01339	0.0171	0.00995	0.01816	0.02448	0.01728	0.02195	0.01957	0.01533	0.0122
50.4	0.01372	0.01481	0.02939	0.01566	0.01406	0.0208	0.0182	0.02193	0.01997	0.02478	0.01985	0.0213	0.01398	0.02144	0.02564	0.02068	0.0189	0.02091	0.01762	0.01595	0.01248	0.01121	0.01352	0.02631	0.01864	0.01797	0.01099	0.01378	0.01835	0.0158	0.00707	0.0099	0.01413	0.00651	0.02172	0.02674	0.01474	0.0176	0.01392	0.01798	0.01039	0.01877	0.02529	0.01796	0.02267	0.02009	0.0159	0.01255
50.5	0.01286	0.01447	0.02894	0.0164	0.01388	0.02456	0.02268	0.02024	0.0201	0.02457	0.02133	0.02005	0.01418	0.0202	0.02485	0.02018	0.01705	0.02051	0.01813	0.01635	0.01291	0.01164	0.01403	0.02694	0.01918	0.01832	0.01121	0.01407	0.01898	0.01628	0.00732	0.01023	0.01454	0.00669	0.02242	0.02798	0.01535	0.01822	0.01442	0.01878	0.01084	0.01932	0.02594	0.01855	0.02334	0.02059	0.01644	0.01292
50.6	0.01199	0.01479	0.0299	0.01608	0.01486	0.02511	0.0215	0.02191	0.02085	0.02547	0.02279	0.01998	0.01438	0.02072	0.0266	0.02119	0.01805	0.02148	0.0187	0.01677	0.0133	0.012	0.01453	0.02751	0.01968	0.01853	0.01147	0.01438	0.01958	0.01675	0.00759	0.01049	0.01494	0.00685	0.02307	0.02908	0.01597	0.01874	0.0149	0.01954	0.01126	0.01987	0.02657	0.01915	0.02394	0.0211	0.01696	0.01324
50.7	0.01444	0.01696	0.0317	0.01638	0.01551	0.02585	0.02186	0.02227	0.02242	0.0271	0.02294	0.0202	0.01396	0.02103	0.02662	0.02251	0.01809	0.02105	0.0191	0.01707	0.0137	0.01227	0.01496	0.02789	0.02015	0.01867	0.01168	0.01472	0.02016	0.01701	0.00776	0.01075	0.01517	0.00698	0.02349	0.03008	0.01642	0.01914	0.01535	0.02015	0.01158	0.02037	0.0272	0.01967	0.02449	0.02147	0.0174	0.01349
50.8	0.01518	0.01674	0.03247	0.01637	0.01519	0.02597	0.02138	0.02213	0.02159	0.02742	0.02214	0.02202	0.01511	0.02245	0.02768	0.02441	0.02009	0.02218	0.01949	0.01733	0.01409	0.01252	0.01533	0.02825	0.02065	0.01887	0.01181	0.01504	0.02072	0.01729	0.00804	0.01109	0.01544	0.00709	0.02403	0.03094	0.01685	0.01948	0.0158	0.02061	0.01151	0.02088	0.02779	0.02008	0.02497	0.02192	0.01791	0.01383
50.9	0.015	0.01484	0.03188	0.01755	0.01662	0.02323	0.02194	0.02247	0.02233	0.02751	0.02312	0.02033	0.01572	0.02335	0.02867	0.02499	0.02076	0.02161	0.01981	0.01757	0.01433	0.01267	0.01568	0.02851	0.0211	0.01905	0.01192	0.01525	0.02121	0.01755	0.00824	0.01137	0.01561	0.00716	0.02443	0.03171	0.0172	0.01975	0.01611	0.0209	0.01139	0.02132	0.02829	0.0205	0.02543	0.02224	0.01821	0.01405
51	0.01486	0.01652	0.03093	0.0163	0.01466	0.02596	0.02227	0.02165	0.02155	0.02683	0.02338	0.02074	0.01493	0.02221	0.02638	0.02348	0.02019	0.02308	0.02006	0.01782	0.01458	0.01277	0.01598	0.02877	0.02157	0.01916	0.01202	0.01534	0.02157	0.01775	0.0085	0.01158	0.01581	0.00729	0.02474	0.03241	0.01756	0.01995	0.01645	0.02112	0.01132	0.02165	0.02867	0.02088	0.02573	0.02247	0.01848	0.01425
51.1	0.01525	0.01599	0.03006	0.01861	0.01612	0.02942	0.02219	0.02321	0.02219	0.02777	0.0275	0.02148	0.01565	0.02219	0.02773	0.02438	0.02125	0.02271	0.02024	0.01803	0.01479	0.01287	0.01629	0.02885	0.02192	0.0192	0.01211	0.01536	0.02187	0.01787	0.00863	0.01184	0.01595	0.00739	0.02508	0.033	0.01779	0.02005	0.01674	0.02123	0.01113	0.02194	0.029	0.02122	0.02594	0.02265	0.01876	0.0144
51.2	0.01511	0.0174	0.03206	0.018	0.01655	0.02417	0.02293	0.02212	0.02166	0.02734	0.02318	0.02045	0.01564	0.02209	0.02626	0.02434	0.01968	0.02148	0.02037	0.01819	0.01505	0.01294	0.01654	0.02891	0.0221	0.01929	0.01215	0.0154	0.02209	0.01794	0.00872	0.0121	0.01605	0.00743	0.02544	0.03352	0.01799	0.02006	0.01701	0.02124	0.01098	0.02222	0.02913	0.02146	0.02598	0.02285	0.01908	0.01456
51.3	0.01708	0.01826	0.03343	0.01737	0.01762	0.02629	0.02406	0.02318	0.02275	0.02861	0.02645	0.02248	0.01644	0.02326	0.02783	0.02642	0.02111	0.02445	0.02053	0.01828	0.01532	0.01295	0.01672	0.0288	0.02222	0.0193	0.01207	0.01537	0.0223	0.01788	0.00872	0.01228	0.01607	0.00741	0.02563	0.03381	0.018	0.01993	0.01714	0.02097	0.01075	0.02237	0.02925	0.02156	0.02587	0.02293	0.01933	0.01465
51.4	0.016	0.01848	0.02927	0.01763	0.01639	0.02519	0.02251	0.02159	0.0214	0.02701	0.02407	0.02077	0.0151	0.0221	0.02598	0.02537	0.01872	0.02381	0.02063	0.01834	0.0155	0.01295	0.01687	0.02864	0.02232	0.01932	0.01203	0.01542	0.02245	0.01777	0.00882	0.01238	0.01601	0.00737	0.02575	0.03397	0.01802	0.01971	0.01724	0.02063	0.0105	0.02241	0.02929	0.02165	0.02566	0.02302	0.01943	0.0146
51.5	0.01673	0.0153	0.02792	0.01752	0.01639	0.02335	0.02418	0.02037	0.02085	0.02632	0.0214	0.01974	0.01426	0.02086	0.02576	0.02532	0.0183	0.02138	0.02055	0.0183	0.0156	0.01284	0.01697	0.0285	0.02231	0.01929	0.01188	0.01545	0.02248	0.0176	0.00889	0.01241	0.01585	0.00729	0.0258	0.03405	0.01793	0.01944	0.01733	0.02024	0.01024	0.02238	0.0292	0.02165	0.02537	0.02295	0.01944	0.01437
51.6	0.01339	0.01596	0.02599	0.0167	0.01576	0.02309	0.02204	0.01869	0.01878	0.02485	0.02154	0.01896	0.01406	0.01991	0.02388	0.02202	0.01828	0.02173	0.0204	0.01821	0.01559	0.01261	0.01695	0.02836	0.02218	0.01924	0.01164	0.01538	0.02245	0.01734	0.00898	0.01242	0.01561	0.00717	0.02576	0.03397	0.01774	0.01907	0.01736	0.0197	0.01004	0.02231	0.02894	0.02145	0.02492	0.02285	0.01937	0.01404
51.7	0.01672	0.01571	0.02835	0.01898	0.01579	0.02136	0.02036	0.01906	0.02001	0.02735	0.02167	0.01841	0.0149	0.01975	0.02452	0.02334	0.01819	0.02153	0.02018	0.01809	0.01553	0.01232	0.01686	0.02781	0.02197	0.01911	0.01133	0.01521	0.02235	0.01698	0.00902	0.01238	0.01531	0.00697	0.02556	0.03366	0.01746	0.01854	0.01724	0.01904	0.00971	0.02206	0.0286	0.02123	0.02424	0.0227	0.01921	0.01359
51.8	0.01277	0.01316	0.02471	0.01574	0.01427	0.01945	0.01811	0.01667	0.0187	0.02462	0.01961	0.01548	0.01291	0.01757	0.02232	0.02181	0.0164	0.01857	0.01992	0.01792	0.01542	0.01202	0.01669	0.02706	0.02171	0.01891	0.011	0.01498	0.02216	0.01663	0.00908	0.01233	0.01493	0.0068	0.02533	0.03327	0.01716	0.01801	0.01701	0.01832	0.00938	0.02174	0.02822	0.02094	0.02344	0.02243	0.01899	0.01298
51.9	0.01276	0.01556	0.02265	0.01557	0.01543	0.02034	0.01865	0.01579	0.01785	0.02435	0.02054	0.01571	0.01251	0.01857	0.02135	0.02141	0.01414	0.01885	0.01961	0.01767	0.01524	0.01165	0.01641	0.02612	0.02135	0.01871	0.01061	0.0146	0.02188	0.01624	0.00915	0.01224	0.01451	0.0066	0.02506	0.03275	0.01681	0.01742	0.01676	0.01755	0.00899	0.02141	0.02778	0.02052	0.02264	0.02212	0.01867	0.0123
52	0.01341	0.01556	0.02332	0.01529	0.01283	0.01923	0.01852	0.01653	0.0172	0.02306	0.01843	0.01479	0.01241	0.01757	0.02032	0.02159	0.01483	0.0196	0.01917	0.01735	0.01497	0.01125	0.01615	0.02521	0.0209	0.01851	0.01031	0.01431	0.02156	0.0158	0.00919	0.0121	0.01406	0.00636	0.02469	0.03223	0.01641	0.01677	0.01651	0.01677	0.00864	0.02093	0.02721	0.02006	0.02178	0.02183	0.01828	0.01161
52.1	0.01249	0.01569	0.02158	0.01339	0.01423	0.01778	0.01691	0.01514	0.01492	0.02214	0.01912	0.01473	0.0119	0.01819	0.01821	0.02088	0.01432	0.01825	0.01876	0.017	0.01463	0.01083	0.01584	0.02431	0.02042	0.01829	0.00987	0.01394	0.02117	0.0153	0.00921	0.01186	0.01357	0.00611	0.02439	0.03155	0.01598	0.01602	0.01627	0.01592	0.00832	0.0203	0.02665	0.01945	0.02093	0.02152	0.0179	0.01095
52.2	0.01372	0.01201	0.0222	0.01221	0.01353	0.01696	0.01819	0.01521	0.01511	0.02169	0.01722	0.01368	0.01131	0.01607	0.01742	0.021	0.01352	0.01665	0.01828	0.01667	0.01424	0.01039	0.01546	0.02337	0.01985	0.01802	0.00936	0.01355	0.02079	0.01479	0.00925	0.01162	0.013	0.00583	0.02417	0.03084	0.01555	0.01527	0.016	0.01509	0.00797	0.0197	0.02617	0.01886	0.02015	0.02109	0.01739	0.01027
52.3	0.01235	0.01275	0.01985	0.01239	0.01224	0.01553	0.01603	0.01318	0.01511	0.01962	0.0156	0.01218	0.01097	0.01541	0.01682	0.01987	0.01336	0.01535	0.01777	0.01633	0.01381	0.00996	0.01507	0.02244	0.0192	0.01771	0.00888	0.01311	0.02039	0.01432	0.00936	0.01133	0.01241	0.00547	0.02391	0.03002	0.01507	0.0145	0.01567	0.01417	0.00755	0.01907	0.02562	0.01827	0.01938	0.02072	0.0169	0.00965
52.4	0.01296	0.01247	0.0203	0.01495	0.01239	0.01642	0.01895	0.01504	0.01482	0.01904	0.01527	0.01348	0.01164	0.01423	0.01654	0.01931	0.01214	0.01637	0.01727	0.01596	0.01333	0.00953	0.01467	0.0215	0.01855	0.0174	0.00834	0.01265	0.01995	0.01381	0.00948	0.01106	0.01179	0.00516	0.02353	0.02919	0.0146	0.01374	0.01532	0.01322	0.00716	0.01838	0.02506	0.01767	0.01863	0.02029	0.01634	0.00903
52.5	0.01317	0.01314	0.01967	0.01499	0.01338	0.01757	0.0169	0.01414	0.0144	0.02058	0.01877	0.01387	0.01183	0.015	0.01672	0.01973	0.01331	0.01537	0.01679	0.01556	0.01286	0.00904	0.01425	0.02055	0.01792	0.01711	0.00776	0.01214	0.01951	0.01325	0.00954	0.01072	0.01118	0.00486	0.02306	0.02828	0.01415	0.01296	0.01497	0.01225	0.00673	0.01765	0.02443	0.01702	0.01784	0.01989	0.01575	0.00842
52.6	0.01205	0.01119	0.01746	0.01295	0.01395	0.01593	0.01572	0.01276	0.01438	0.0188	0.018	0.01078	0.0102	0.01336	0.01472	0.01649	0.01278	0.0136	0.01629	0.01518	0.01234	0.00852	0.01378	0.01963	0.01731	0.01683	0.00729	0.01173	0.0191	0.01274	0.00963	0.0104	0.01055	0.00453	0.02253	0.02738	0.01368	0.01224	0.01454	0.01129	0.00626	0.01703	0.02392	0.01641	0.01709	0.01941	0.01507	0.00783
52.7	0.0113	0.01165	0.01458	0.0119	0.01264	0.01461	0.01746	0.01217	0.01332	0.01654	0.01689	0.01014	0.00911	0.01319	0.01363	0.01603	0.01128	0.01308	0.01579	0.01476	0.0118	0.00796	0.01331	0.01872	0.01666	0.01658	0.00683	0.01133	0.01858	0.0122	0.0097	0.0101	0.00995	0.00418	0.02199	0.02653	0.01327	0.01152	0.01411	0.0103	0.00575	0.01631	0.0234	0.01577	0.01645	0.01892	0.01435	0.00725
52.8	0.01062	0.01299	0.01588	0.01265	0.01107	0.01457	0.01505	0.01216	0.01179	0.01672	0.01727	0.01093	0.00801	0.01234	0.01294	0.01565	0.01118	0.01378	0.01532	0.01436	0.01126	0.00754	0.01286	0.01783	0.01596	0.01628	0.00635	0.01082	0.01803	0.01166	0.00972	0.00982	0.00939	0.00384	0.02145	0.02564	0.0128	0.01082	0.01368	0.00935	0.00524	0.01563	0.02284	0.01514	0.01574	0.01839	0.01362	0.0066
52.9	0.01021	0.0116	0.014	0.01113	0.01266	0.01229	0.01562	0.01209	0.01117	0.01627	0.0137	0.00925	0.00799	0.01158	0.01329	0.01315	0.00974	0.01369	0.01488	0.01401	0.01078	0.00709	0.01241	0.01698	0.01532	0.01601	0.00586	0.01029	0.0175	0.01113	0.00975	0.00948	0.00885	0.00351	0.02091	0.02479	0.01234	0.01015	0.01324	0.0084	0.00465	0.01493	0.02229	0.01438	0.01499	0.01783	0.01291	0.00609
53	0.01056	0.00932	0.01382	0.01233	0.01156	0.01119	0.0144	0.00933	0.01116	0.01521	0.01327	0.00988	0.00739	0.01133	0.01246	0.01496	0.01061	0.01278	0.01444	0.0137	0.01031	0.00664	0.01199	0.01613	0.01468	0.01578	0.00537	0.00981	0.017	0.01063	0.00979	0.00914	0.00832	0.00322	0.02042	0.02397	0.01193	0.0095	0.01284	0.0075	0.00414	0.01425	0.02168	0.01347	0.01431	0.01737	0.0123	0.00563
53.1	0.01005	0.00671	0.01175	0.00952	0.00883	0.00936	0.01353	0.00845	0.00855	0.0142	0.01145	0.0071	0.00562	0.00968	0.00949	0.01219	0.00835	0.00998	0.014	0.01337	0.00988	0.00627	0.01159	0.01535	0.01406	0.01554	0.00497	0.00941	0.01648	0.01014	0.00979	0.00882	0.00783	0.00295	0.01996	0.0232	0.01157	0.00891	0.01243	0.00668	0.00368	0.01361	0.0212	0.01259	0.01366	0.01705	0.01177	0.00523
53.2	0.00965	0.0107	0.01017	0.01	0.01172	0.01175	0.01086	0.0084	0.00924	0.01581	0.0144	0.00835	0.00711	0.00998	0.01021	0.01379	0.00983	0.01101	0.01358	0.01306	0.00946	0.00588	0.01115	0.0146	0.01344	0.01525	0.00459	0.00933	0.016	0.00967	0.00977	0.00853	0.0074	0.00266	0.01951	0.02252	0.0112	0.00837	0.01205	0.00589	0.00321	0.01299	0.02073	0.01178	0.01302	0.01677	0.01124	0.00486
53.3	0.00895	0.00864	0.01143	0.00717	0.00995	0.00869	0.01165	0.00683	0.00823	0.01279	0.01095	0.00695	0.0057	0.00822	0.00855	0.01226	0.00683	0.01105	0.0132	0.01279	0.00909	0.00553	0.0107	0.01391	0.01287	0.01501	0.00422	0.00943	0.01556	0.00925	0.00982	0.00828	0.00699	0.00233	0.01914	0.02187	0.01086	0.00785	0.01172	0.00513	0.00279	0.01238	0.02026	0.01103	0.01239	0.01645	0.01076	0.00447
53.4	0.00909	0.00769	0.0132	0.00951	0.00931	0.00867	0.01208	0.00841	0.00894	0.01219	0.01136	0.00709	0.00523	0.00774	0.00932	0.01218	0.00876	0.01048	0.01285	0.01253	0.0088	0.0052	0.01031	0.01327	0.01236	0.01478	0.00384	0.00951	0.01517	0.00885	0.00988	0.00808	0.00663	0.00209	0.01883	0.02152	0.0105	0.00733	0.01139	0.00442	0.00238	0.01181	0.01978	0.01038	0.01181	0.01613	0.01027	0.00402
53.5	0.00726	0.00866	0.00995	0.01189	0.00798	0.00868	0.00793	0.00586	0.0081	0.00983	0.0099	0.00643	0.00454	0.00753	0.00789	0.01051	0.00685	0.00914	0.01254	0.01229	0.00847	0.00487	0.00996	0.01273	0.01181	0.0146	0.0035	0.00946	0.01474	0.00843	0.00995	0.0079	0.00627	0.00188	0.01849	0.02122	0.01019	0.0069	0.01109	0.00376	0.00203	0.01129	0.01942	0.0098	0.01128	0.01592	0.00977	0.00367
53.6	0.00955	0.00663	0.01148	0.00818	0.00991	0.00896	0.01016	0.0069	0.01001	0.01128	0.01046	0.00704	0.00594	0.00833	0.00831	0.01047	0.00805	0.01154	0.01228	0.01212	0.00819	0.00463	0.0097	0.01224	0.01138	0.01441	0.00319	0.00938	0.01439	0.00807	0.01003	0.00772	0.00596	0.00166	0.01806	0.02088	0.00985	0.00646	0.01078	0.00316	0.0016	0.01078	0.01903	0.00927	0.0108	0.01566	0.00918	0.00339
53.7	0.00921	0.01006	0.01126	0.01177	0.01008	0.01174	0.01181	0.00898	0.00988	0.01235	0.01226	0.00733	0.00686	0.00811	0.00962	0.01108	0.00882	0.01157	0.01207	0.01198	0.00793	0.00443	0.00942	0.01182	0.01103	0.01428	0.00293	0.00934	0.01426	0.00792	0.01028	0.00761	0.00568	0.00146	0.01769	0.02056	0.00957	0.00604	0.0105	0.00261	0.0013	0.01036	0.01868	0.00875	0.01044	0.01547	0.00852	0.00314
53.8	0.00766	0.00766	0.00635	0.00916	0.00885	0.00997	0.01027	0.00815	0.0085	0.01031	0.01091	0.00751	0.00482	0.0071	0.00711	0.00971	0.00664	0.00998	0.01189	0.01182	0.00775	0.00427	0.00921	0.0114	0.01067	0.01412	0.00267	0.00925	0.01419	0.00791	0.01069	0.00741	0.00544	0.00129	0.01745	0.02028	0.00936	0.00569	0.01026	0.00214	0.000991	0.00994	0.01832	0.00828	0.01004	0.0153	0.00789	0.00289
53.9	0.00673	0.00654	0.01002	0.00656	0.01118	0.00624	0.01041	0.00655	0.00829	0.01224	0.00935	0.00645	0.00438	0.007	0.00734	0.00958	0.00761	0.00945	0.01174	0.01174	0.00759	0.00416	0.00909	0.01112	0.01037	0.01412	0.00249	0.00923	0.01419	0.00788	0.01106	0.00731	0.00523	0.00118	0.01724	0.02011	0.0092	0.00542	0.01005	0.00172	0.000745	0.00958	0.01811	0.00791	0.00975	0.01516	0.00732	0.0027
54	0.00796	0.00812	0.01147	0.01023	0.00949	0.00895	0.01308	0.00772	0.00877	0.01119	0.01012	0.00642	0.00477	0.00684	0.00843	0.00913	0.00757	0.00846	0.01166	0.01172	0.00746	0.00406	0.00896	0.01087	0.01008	0.01412	0.00237	0.00917	0.0142	0.00785	0.01136	0.00717	0.00511	0.00108	0.01703	0.01989	0.00905	0.00516	0.00987	0.00136	0.000627	0.00925	0.018	0.00763	0.0096	0.01505	0.00683	0.00256
54.1	0.00787	0.00705	0.01111	0.00712	0.00908	0.00965	0.01088	0.00796	0.00865	0.0114	0.01125	0.00673	0.0055	0.00712	0.0079	0.00976	0.0072	0.00952	0.01163	0.01174	0.00742	0.00414	0.00894	0.01066	0.00981	0.01418	0.00225	0.00911	0.01419	0.00787	0.01171	0.00716	0.005	0.000937	0.01693	0.01978	0.00893	0.00493	0.0098	0.00118	0.00061	0.00898	0.01801	0.00739	0.00949	0.01494	0.00642	0.00249
54.2	0.00797	0.00763	0.00929	0.00503	0.00962	0.0087	0.0099	0.00701	0.00829	0.01029	0.00908	0.00586	0.00414	0.0071	0.0081	0.01053	0.00722	0.00825	0.0116	0.0118	0.00734	0.00416	0.00887	0.01054	0.00961	0.01428	0.0022	0.00911	0.01421	0.00792	0.01205	0.00716	0.0049	0.000838	0.01683	0.01972	0.00888	0.00477	0.0098	0.00103	0.000513	0.00871	0.01805	0.00727	0.00946	0.0149	0.00608	0.00248
54.3	0.00789	0.00743	0.01262	0.00662	0.0105	0.00919	0.01176	0.00742	0.00968	0.01024	0.01136	0.00609	0.00611	0.00815	0.00808	0.00907	0.00819	0.01044	0.01159	0.01187	0.00737	0.0042	0.00889	0.01053	0.00951	0.01448	0.00219	0.0092	0.01429	0.00791	0.01241	0.00725	0.00484	0.000839	0.0168	0.01968	0.00883	0.00469	0.00984	0.00097	0.000495	0.00855	0.01815	0.0072	0.00949	0.01495	0.00587	0.00255
54.4	0.00694	0.00629	0.01193	0.0074	0.00923	0.00873	0.00938	0.00814	0.0098	0.01065	0.00908	0.00569	0.00467	0.00872	0.00923	0.00963	0.00735	0.01026	0.01163	0.01174	0.00742	0.00426	0.00896	0.01052	0.00945	0.01468	0.00226	0.00927	0.01438	0.00794	0.01271	0.00732	0.0048	0.000805	0.01679	0.01974	0.00884	0.00458	0.00995	0.00093	0.000554	0.00843	0.01824	0.00719	0.00955	0.01503	0.00572	0.00267
54.5	0.00694	0.0067	0.01134	0.0095	0.01087	0.00836	0.01078	0.00804	0.00971	0.01141	0.00848	0.00761	0.00559	0.00905	0.00795	0.00876	0.00773	0.00975	0.01172	0.0117	0.0075	0.00438	0.00915	0.01053	0.00943	0.01492	0.00234	0.00939	0.01456	0.00805	0.0131	0.00738	0.00478	0.000758	0.01677	0.01989	0.00891	0.00459	0.01007	0.000921	0.000627	0.00836	0.01842	0.00729	0.00968	0.01509	0.00557	0.0028
54.6	0.01009	0.00826	0.01307	0.01043	0.01107	0.00912	0.01367	0.00913	0.01058	0.01234	0.01163	0.00926	0.00658	0.0096	0.0096	0.01122	0.00809	0.01119	0.01184	0.01169	0.00758	0.00453	0.0093	0.01059	0.00951	0.0152	0.00245	0.00948	0.01469	0.00818	0.01341	0.00752	0.00491	0.000731	0.01686	0.0201	0.00898	0.00458	0.01024	0.00101	0.000725	0.00835	0.01858	0.00744	0.00978	0.01517	0.00544	0.00297
54.7	0.00806	0.00744	0.01242	0.01053	0.01003	0.00784	0.01316	0.00945	0.00952	0.0117	0.01069	0.00837	0.00785	0.00859	0.00995	0.01007	0.00723	0.01034	0.01202	0.01181	0.00774	0.00471	0.00954	0.01079	0.00963	0.01551	0.00266	0.00951	0.01491	0.00831	0.01375	0.00766	0.00505	0.000804	0.01696	0.02038	0.0091	0.00469	0.01047	0.00118	0.000857	0.00846	0.01886	0.00766	0.01002	0.01522	0.00537	0.0032
54.8	0.00846	0.01023	0.01183	0.01323	0.01185	0.01021	0.0138	0.00981	0.0112	0.01373	0.01288	0.00968	0.00727	0.009	0.01117	0.01227	0.00829	0.01319	0.01225	0.01197	0.00794	0.00497	0.00984	0.01104	0.00982	0.01587	0.00292	0.00968	0.01515	0.00848	0.01409	0.00774	0.00517	0.000923	0.01706	0.02072	0.00926	0.0048	0.01071	0.00134	0.000899	0.00854	0.0192	0.00796	0.01018	0.01529	0.00537	0.00347
54.9	0.00931	0.00671	0.00987	0.01044	0.01147	0.00894	0.01198	0.00844	0.01014	0.01159	0.01038	0.00788	0.00534	0.00861	0.01021	0.00976	0.00613	0.01167	0.01253	0.01221	0.0082	0.00526	0.01021	0.01134	0.01008	0.0163	0.00317	0.00984	0.01543	0.00868	0.01439	0.00792	0.00535	0.00109	0.01727	0.02113	0.00941	0.00496	0.011	0.0016	0.000988	0.00865	0.01951	0.00823	0.01041	0.01546	0.00548	0.00382
55	0.01063	0.00906	0.0136	0.01101	0.01228	0.01128	0.01543	0.00944	0.01226	0.01407	0.01283	0.01026	0.00774	0.01097	0.01129	0.01296	0.00902	0.01312	0.01276	0.01245	0.00853	0.00557	0.01053	0.0117	0.01035	0.01671	0.00348	0.00997	0.01572	0.00889	0.01465	0.00814	0.00552	0.00121	0.01749	0.02159	0.00962	0.00512	0.01136	0.00183	0.00123	0.00883	0.01981	0.00854	0.01068	0.0157	0.00568	0.00415
55.1	0.0102	0.00746	0.01504	0.01016	0.01208	0.01304	0.01455	0.01013	0.01067	0.01419	0.01324	0.00995	0.0078	0.01003	0.01199	0.01242	0.00985	0.01264	0.01313	0.0128	0.00895	0.00594	0.01095	0.01208	0.0107	0.01715	0.00381	0.01018	0.01607	0.00913	0.01492	0.00842	0.00576	0.00139	0.01779	0.02215	0.00983	0.00533	0.01177	0.00209	0.00152	0.00911	0.02009	0.00887	0.01092	0.01599	0.00591	0.00448
55.2	0.01019	0.00823	0.01508	0.01169	0.01401	0.01085	0.01393	0.00994	0.01243	0.01529	0.01111	0.01008	0.0076	0.01064	0.01176	0.01416	0.00916	0.01313	0.0135	0.0132	0.00936	0.00634	0.01139	0.01251	0.011	0.01765	0.00409	0.01043	0.01647	0.00939	0.01527	0.00871	0.00596	0.00157	0.01811	0.02279	0.01004	0.00557	0.01217	0.00238	0.00177	0.00936	0.02045	0.00926	0.01123	0.01629	0.00616	0.00482
55.3	0.00901	0.0071	0.01259	0.01055	0.01364	0.01007	0.01197	0.01045	0.01184	0.01361	0.00971	0.01029	0.0074	0.00953	0.01128	0.01285	0.00984	0.01318	0.01394	0.01366	0.00983	0.00673	0.01193	0.01302	0.01147	0.01821	0.00452	0.01078	0.01689	0.00967	0.01566	0.00902	0.00627	0.00177	0.01845	0.02339	0.0103	0.00584	0.01258	0.00273	0.00206	0.00966	0.02091	0.00974	0.01162	0.01667	0.00653	0.00524
55.4	0.00834	0.00702	0.01122	0.01095	0.0115	0.00983	0.014	0.00849	0.01096	0.01307	0.01122	0.00894	0.00767	0.00929	0.01023	0.01007	0.00827	0.0124	0.01438	0.01418	0.01035	0.00715	0.01248	0.01355	0.0119	0.01875	0.00502	0.01115	0.01734	0.00996	0.01592	0.00934	0.00653	0.00198	0.01874	0.02404	0.01055	0.00611	0.01303	0.00309	0.00241	0.00999	0.02132	0.01021	0.01203	0.01703	0.00687	0.0057
55.5	0.01211	0.01005	0.01575	0.01343	0.01484	0.01214	0.01711	0.01294	0.01405	0.01508	0.01442	0.01186	0.00914	0.01189	0.0137	0.01423	0.01077	0.0138	0.01483	0.01472	0.01094	0.00757	0.01309	0.0141	0.01241	0.01934	0.00555	0.01149	0.01778	0.01028	0.01624	0.00975	0.00694	0.00219	0.01914	0.02476	0.01079	0.00642	0.01352	0.00351	0.00284	0.01035	0.02175	0.0107	0.01246	0.01746	0.00731	0.00618
55.6	0.01141	0.00914	0.01458	0.01255	0.01486	0.01243	0.01762	0.01121	0.01404	0.01712	0.01544	0.01144	0.00847	0.01191	0.01368	0.01477	0.01034	0.01467	0.01531	0.01533	0.01151	0.00802	0.01371	0.01468	0.01297	0.01994	0.00603	0.01184	0.01825	0.0107	0.01663	0.01014	0.00723	0.00241	0.01946	0.02552	0.01107	0.00675	0.01405	0.00399	0.00325	0.01073	0.02226	0.01128	0.01297	0.01789	0.00776	0.00667
55.7	0.01377	0.0143	0.01774	0.01233	0.01687	0.01558	0.0193	0.01268	0.01544	0.01857	0.01596	0.0135	0.01169	0.01302	0.01533	0.01622	0.01051	0.01709	0.01605	0.01594	0.01219	0.00851	0.01433	0.01538	0.01349	0.02054	0.00656	0.01224	0.01878	0.01115	0.01703	0.01054	0.00768	0.00271	0.01984	0.02631	0.01141	0.00709	0.01475	0.00442	0.00362	0.01114	0.02274	0.01203	0.01348	0.01836	0.00827	0.00723
55.8	0.01387	0.01433	0.01723	0.01694	0.01847	0.01525	0.01911	0.01404	0.01606	0.01825	0.0187	0.01456	0.01073	0.01397	0.0147	0.01644	0.01168	0.0167	0.01679	0.01661	0.01289	0.00907	0.01505	0.01605	0.01407	0.02116	0.00714	0.01261	0.01936	0.01166	0.01747	0.01097	0.00807	0.003	0.02028	0.02707	0.01178	0.00747	0.01551	0.00492	0.00405	0.01153	0.02325	0.01281	0.01398	0.01876	0.00874	0.00783
55.9	0.01555	0.01351	0.01655	0.01419	0.01938	0.01513	0.02283	0.01321	0.01737	0.0191	0.0177	0.01646	0.01286	0.01569	0.01632	0.01673	0.01185	0.01702	0.0175	0.01728	0.01357	0.00969	0.01577	0.01679	0.01466	0.02184	0.00776	0.01314	0.01997	0.01218	0.01794	0.0114	0.0085	0.00329	0.02078	0.02788	0.01202	0.00786	0.01628	0.00542	0.00456	0.01191	0.02387	0.01367	0.0146	0.01929	0.00929	0.00849
56	0.01371	0.015	0.01747	0.01889	0.01946	0.01593	0.02199	0.01538	0.01751	0.01935	0.02032	0.01658	0.01318	0.01513	0.01642	0.01779	0.01324	0.01705	0.01815	0.01796	0.01427	0.01033	0.01644	0.01751	0.01534	0.02253	0.00833	0.01361	0.02057	0.01267	0.01833	0.01184	0.00895	0.00359	0.02122	0.0288	0.01212	0.00823	0.01704	0.00602	0.00514	0.01235	0.02452	0.01449	0.01527	0.01986	0.0098	0.00918
56.1	0.01444	0.01279	0.01906	0.01892	0.01915	0.01619	0.02097	0.01433	0.01893	0.0195	0.01933	0.01594	0.01284	0.0176	0.018	0.01854	0.0134	0.01823	0.01879	0.01867	0.01501	0.011	0.01721	0.01826	0.01602	0.02327	0.00893	0.01408	0.02117	0.01323	0.01876	0.01227	0.00936	0.00393	0.02167	0.02971	0.01235	0.00863	0.01779	0.00668	0.00572	0.01284	0.02522	0.01537	0.01596	0.02046	0.01036	0.00985
56.2	0.01646	0.01681	0.02056	0.01899	0.02146	0.01807	0.0244	0.0162	0.02091	0.02111	0.02392	0.01668	0.01346	0.01786	0.01923	0.02061	0.01509	0.01995	0.01942	0.01944	0.01579	0.01169	0.01802	0.019	0.01671	0.02398	0.00955	0.01448	0.02183	0.0137	0.01916	0.01268	0.00979	0.00422	0.02207	0.03063	0.01261	0.00912	0.01853	0.0074	0.00632	0.01338	0.02596	0.0162	0.01663	0.02106	0.0109	0.0106
56.3	0.01528	0.01287	0.02036	0.01741	0.02308	0.01851	0.02278	0.01543	0.02011	0.02215	0.02139	0.01801	0.01406	0.0179	0.01994	0.02096	0.01469	0.02081	0.02006	0.0203	0.01665	0.01239	0.01888	0.0198	0.01744	0.02472	0.01027	0.01496	0.0225	0.01427	0.01956	0.0131	0.01022	0.0046	0.02248	0.03164	0.01288	0.00961	0.01929	0.00812	0.00697	0.01395	0.02675	0.01707	0.01733	0.02166	0.01149	0.0113
56.4	0.01717	0.0137	0.0217	0.01769	0.0226	0.01646	0.0215	0.01759	0.02106	0.02314	0.0226	0.01871	0.01534	0.01907	0.02177	0.02219	0.01586	0.02088	0.02073	0.02115	0.01748	0.01311	0.01978	0.02062	0.01822	0.0255	0.01102	0.01536	0.02318	0.01488	0.01998	0.01356	0.01073	0.00494	0.02288	0.03268	0.01325	0.0101	0.02	0.00885	0.00761	0.01454	0.02755	0.01796	0.018	0.02227	0.01206	0.01209
56.5	0.01671	0.01524	0.0208	0.01988	0.02399	0.02047	0.02285	0.01769	0.02128	0.02364	0.02253	0.02018	0.01663	0.01988	0.02167	0.02117	0.01606	0.02237	0.0214	0.02205	0.0183	0.0139	0.02071	0.02154	0.01903	0.02639	0.01182	0.01586	0.02391	0.01555	0.02041	0.01401	0.01126	0.00536	0.02329	0.03377	0.01367	0.01066	0.02072	0.00952	0.00823	0.01516	0.02837	0.01886	0.01874	0.02298	0.01265	0.01294
56.6	0.01727	0.01631	0.02153	0.02	0.02357	0.01786	0.02418	0.01732	0.02268	0.02311	0.02331	0.01979	0.0163	0.02032	0.02132	0.02191	0.01656	0.02314	0.02209	0.02302	0.01922	0.01477	0.02172	0.02247	0.01992	0.02728	0.01267	0.01636	0.02463	0.01621	0.02081	0.01441	0.01178	0.00575	0.02376	0.03496	0.0141	0.01124	0.0215	0.0103	0.00879	0.0158	0.02927	0.01977	0.01951	0.02361	0.01328	0.0138
56.7	0.01796	0.01866	0.0234	0.02275	0.02626	0.01953	0.02491	0.01803	0.02404	0.02428	0.02491	0.02111	0.01651	0.02163	0.02159	0.02332	0.01701	0.02284	0.02277	0.02396	0.02018	0.01568	0.02274	0.02345	0.02084	0.0282	0.01358	0.01691	0.02536	0.01688	0.02125	0.01484	0.01234	0.00618	0.02426	0.03614	0.01454	0.01179	0.02224	0.01116	0.00946	0.01647	0.03015	0.0207	0.02028	0.0243	0.01397	0.01465
56.8	0.01894	0.01791	0.02176	0.0238	0.02566	0.02032	0.02706	0.01886	0.02422	0.02558	0.02573	0.022	0.01759	0.02229	0.0228	0.02365	0.01624	0.02252	0.02351	0.02493	0.02123	0.01664	0.02382	0.02446	0.02176	0.02908	0.01446	0.0175	0.0261	0.01759	0.02169	0.01535	0.0129	0.0066	0.02475	0.0374	0.01501	0.01234	0.02293	0.01192	0.01021	0.01719	0.03107	0.02163	0.02104	0.02502	0.01467	0.01547
56.9	0.01843	0.018	0.02569	0.0222	0.02549	0.02115	0.02739	0.01864	0.02501	0.02458	0.02753	0.02368	0.01784	0.02319	0.0245	0.02324	0.01823	0.02381	0.02427	0.02597	0.0223	0.01767	0.02494	0.02553	0.02274	0.03005	0.01534	0.01803	0.02686	0.01834	0.02216	0.01589	0.01347	0.007	0.02528	0.03866	0.01545	0.01292	0.02375	0.01278	0.01118	0.01791	0.03201	0.02259	0.02186	0.02577	0.01539	0.0163
57	0.01972	0.0191	0.02569	0.02236	0.027	0.02058	0.02655	0.01964	0.02551	0.02689	0.0248	0.02347	0.01776	0.02505	0.02451	0.02458	0.01855	0.02435	0.02509	0.02704	0.02351	0.01875	0.02615	0.02662	0.02383	0.031	0.01628	0.01859	0.02763	0.01905	0.02259	0.01643	0.01413	0.00747	0.02582	0.03986	0.01587	0.01346	0.02476	0.01387	0.01236	0.01862	0.03298	0.0236	0.02274	0.02661	0.01622	0.01729
57.1	0.02185	0.01953	0.02576	0.02635	0.02905	0.02283	0.02975	0.02087	0.02729	0.02951	0.03051	0.0262	0.02141	0.02569	0.02734	0.02757	0.02012	0.02625	0.02598	0.02818	0.0248	0.0199	0.02749	0.02784	0.025	0.03201	0.01724	0.01923	0.02846	0.01983	0.02309	0.01707	0.01481	0.00795	0.02643	0.04115	0.01626	0.01399	0.02574	0.0151	0.01364	0.01941	0.03396	0.02466	0.02372	0.02755	0.01712	0.01834
57.2	0.02139	0.02042	0.02662	0.02628	0.02997	0.02433	0.03282	0.02119	0.02889	0.03013	0.03154	0.02734	0.0218	0.02747	0.02758	0.02768	0.02036	0.02652	0.02687	0.02943	0.02615	0.0211	0.02893	0.02918	0.02618	0.03309	0.01826	0.01983	0.02927	0.0207	0.02359	0.0177	0.01555	0.00846	0.02707	0.04277	0.01673	0.01458	0.02675	0.01638	0.01489	0.02017	0.03501	0.02573	0.02476	0.02855	0.0181	0.0195
57.3	0.02161	0.01978	0.02748	0.02683	0.02922	0.02413	0.03127	0.02078	0.02888	0.03046	0.03089	0.02703	0.02169	0.02713	0.02804	0.02805	0.01985	0.02785	0.02777	0.03079	0.02759	0.02241	0.03046	0.03053	0.02742	0.03427	0.01942	0.02053	0.03015	0.02159	0.02408	0.01843	0.01637	0.00902	0.02778	0.04437	0.01723	0.01521	0.02776	0.01765	0.01616	0.02094	0.0362	0.02681	0.02592	0.02956	0.01912	0.0207
57.4	0.02351	0.02207	0.02863	0.0298	0.03252	0.02886	0.03555	0.02313	0.03216	0.03188	0.03453	0.02929	0.02363	0.03055	0.03011	0.03004	0.02353	0.02933	0.02873	0.0322	0.02911	0.02378	0.03207	0.03185	0.02875	0.03556	0.02069	0.02135	0.03108	0.02256	0.02459	0.01921	0.01726	0.00967	0.02861	0.04611	0.01782	0.01591	0.02874	0.01898	0.01746	0.0217	0.03745	0.02796	0.02715	0.0307	0.02019	0.02199
57.5	0.0254	0.0251	0.02995	0.0303	0.03426	0.0284	0.03495	0.02475	0.03392	0.03403	0.03575	0.03152	0.025	0.03246	0.03201	0.03012	0.02369	0.03139	0.02972	0.03365	0.03068	0.02525	0.03375	0.03308	0.03018	0.03687	0.022	0.02213	0.03209	0.0236	0.02514	0.01995	0.01816	0.01032	0.02939	0.04782	0.01851	0.01673	0.0298	0.02039	0.0188	0.02254	0.03879	0.02918	0.02842	0.03182	0.02133	0.02337
57.6	0.02701	0.02687	0.03347	0.03171	0.03592	0.02992	0.03762	0.02577	0.03666	0.03627	0.0394	0.03265	0.02636	0.03507	0.03326	0.03301	0.02541	0.0328	0.03074	0.03522	0.03238	0.02677	0.03547	0.03443	0.03174	0.03833	0.02339	0.02303	0.03315	0.02471	0.02579	0.02074	0.01907	0.01101	0.03026	0.0497	0.01928	0.01757	0.03095	0.02181	0.02023	0.02342	0.04019	0.03047	0.02971	0.03314	0.02255	0.02486
57.7	0.02611	0.02651	0.03188	0.03145	0.03637	0.02982	0.03576	0.02541	0.0355	0.03693	0.03975	0.03393	0.02661	0.03488	0.0336	0.03217	0.02586	0.03343	0.03184	0.03692	0.03421	0.02836	0.03735	0.03586	0.03338	0.0399	0.02486	0.02393	0.03434	0.02585	0.0265	0.02158	0.02003	0.0117	0.03114	0.05167	0.02011	0.01845	0.03213	0.02337	0.02173	0.02438	0.0417	0.03184	0.03119	0.03448	0.0238	0.02635
57.8	0.02854	0.0282	0.0341	0.03673	0.03938	0.03195	0.03858	0.02716	0.03924	0.03911	0.04497	0.03651	0.02856	0.03703	0.0345	0.03399	0.02758	0.03573	0.03298	0.03877	0.03612	0.03013	0.03941	0.0374	0.0351	0.04146	0.02641	0.02484	0.03555	0.02703	0.02727	0.02246	0.02107	0.01243	0.03216	0.05377	0.02105	0.01947	0.03331	0.02495	0.02324	0.02537	0.0433	0.0333	0.03274	0.03596	0.02517	0.02803
57.9	0.02989	0.02981	0.03703	0.0372	0.04119	0.03508	0.04003	0.03013	0.04063	0.04042	0.04702	0.03757	0.03016	0.03873	0.0377	0.03725	0.02821	0.03705	0.03415	0.04072	0.03809	0.03198	0.04155	0.03899	0.0369	0.04304	0.02808	0.02571	0.03675	0.02826	0.02802	0.0234	0.02212	0.0132	0.03314	0.05599	0.02204	0.02056	0.0345	0.02659	0.02479	0.02644	0.04501	0.0348	0.03431	0.03744	0.02651	0.02978
58	0.03062	0.03062	0.03627	0.03795	0.04241	0.0377	0.04264	0.02967	0.04258	0.04271	0.04687	0.03989	0.0297	0.0414	0.03961	0.04011	0.02869	0.03812	0.0354	0.04277	0.04021	0.03394	0.04386	0.04077	0.03883	0.04483	0.02986	0.02674	0.03806	0.02964	0.02884	0.02439	0.02321	0.01401	0.03416	0.05835	0.0231	0.02168	0.03577	0.02831	0.02646	0.0276	0.04682	0.03642	0.03603	0.03892	0.02783	0.03157
58.1	0.03195	0.03243	0.03937	0.04087	0.0459	0.03736	0.0464	0.03159	0.04583	0.04451	0.04848	0.04395	0.03214	0.04462	0.04102	0.04236	0.03095	0.03982	0.03672	0.04499	0.04253	0.03606	0.04634	0.04272	0.04097	0.04665	0.03171	0.0277	0.03939	0.03105	0.02971	0.02535	0.0244	0.0149	0.03514	0.0608	0.02419	0.02286	0.03714	0.03011	0.02824	0.02888	0.04873	0.03817	0.03784	0.04039	0.02917	0.03342
58.2	0.03367	0.0359	0.04102	0.04379	0.04945	0.03734	0.04671	0.03304	0.04689	0.04458	0.05168	0.04455	0.03373	0.0462	0.04283	0.04366	0.03067	0.04163	0.03811	0.04732	0.04495	0.03832	0.04902	0.04482	0.0433	0.04861	0.03381	0.02877	0.04084	0.0326	0.03067	0.02637	0.02571	0.01587	0.03627	0.06357	0.02542	0.02415	0.0386	0.03204	0.03	0.03022	0.05078	0.03998	0.03983	0.042	0.03066	0.03542
58.3	0.03416	0.03592	0.04667	0.04641	0.05132	0.03879	0.04832	0.03496	0.05071	0.04844	0.05619	0.04664	0.0349	0.04932	0.04499	0.04781	0.03409	0.04323	0.03956	0.04974	0.04747	0.04068	0.05189	0.04699	0.04599	0.05064	0.03596	0.02993	0.04232	0.03422	0.03164	0.02748	0.02711	0.0169	0.03747	0.06626	0.02669	0.02549	0.04015	0.03402	0.03192	0.03161	0.05286	0.04184	0.04187	0.04378	0.03232	0.03754
58.4	0.03529	0.03709	0.0423	0.04603	0.05222	0.04109	0.05049	0.03653	0.05324	0.04958	0.05781	0.04893	0.03534	0.05209	0.0471	0.05029	0.0345	0.04645	0.04107	0.05233	0.05016	0.04331	0.05493	0.04936	0.04891	0.05281	0.03824	0.03121	0.04401	0.03593	0.03286	0.02886	0.0286	0.01809	0.0389	0.06923	0.02798	0.02691	0.04176	0.03601	0.03388	0.03311	0.05502	0.04375	0.04409	0.04584	0.0342	0.03992
58.5	0.03807	0.04146	0.04997	0.05144	0.0573	0.04362	0.05496	0.03896	0.05724	0.05373	0.06216	0.05278	0.03887	0.05464	0.04977	0.05329	0.03771	0.04868	0.04271	0.0552	0.05305	0.04615	0.0582	0.05183	0.05193	0.05509	0.0407	0.03252	0.04582	0.03767	0.03403	0.0303	0.03024	0.0193	0.04044	0.0722	0.02936	0.02839	0.04339	0.03812	0.03602	0.03465	0.05734	0.04578	0.04643	0.04811	0.03624	0.04255
58.6	0.04009	0.04322	0.05262	0.05322	0.06127	0.04908	0.05659	0.04092	0.05996	0.05572	0.06616	0.05624	0.03957	0.05853	0.05254	0.05542	0.03852	0.05109	0.04449	0.05823	0.05623	0.0495	0.0618	0.05448	0.05512	0.0576	0.04341	0.03403	0.04785	0.03953	0.03531	0.032	0.03198	0.02058	0.04211	0.07556	0.03088	0.02999	0.04509	0.04037	0.03834	0.0363	0.05981	0.04797	0.04894	0.05074	0.03844	0.04538
58.7	0.04036	0.04339	0.05375	0.05387	0.06273	0.04742	0.05642	0.04168	0.06243	0.05636	0.06691	0.05708	0.04061	0.06056	0.05325	0.05736	0.04032	0.0532	0.04635	0.06144	0.05961	0.05293	0.06567	0.05721	0.05848	0.06024	0.04623	0.0356	0.04988	0.04146	0.0366	0.03366	0.03382	0.02183	0.04388	0.07902	0.03251	0.0317	0.04692	0.04275	0.04082	0.03806	0.06238	0.05024	0.05163	0.05354	0.04072	0.04843
58.8	0.04311	0.04639	0.05527	0.0594	0.06634	0.05196	0.06408	0.04531	0.06581	0.06155	0.07461	0.0604	0.04436	0.06491	0.05732	0.06292	0.04335	0.05582	0.04825	0.06486	0.06314	0.05645	0.06974	0.06011	0.06199	0.0631	0.04929	0.03732	0.05185	0.04342	0.03789	0.03548	0.03574	0.023	0.04572	0.08273	0.03425	0.03351	0.04888	0.0453	0.04338	0.03992	0.06522	0.05266	0.05455	0.05639	0.04316	0.05169
58.9	0.04546	0.04978	0.05691	0.06388	0.06991	0.05386	0.06739	0.04697	0.06887	0.06204	0.07724	0.06316	0.04712	0.06813	0.0596	0.06388	0.04421	0.05693	0.05022	0.06851	0.06686	0.06017	0.07404	0.06314	0.06571	0.0661	0.05246	0.03895	0.05386	0.04548	0.0392	0.03743	0.03775	0.02431	0.04761	0.08661	0.03612	0.03535	0.05086	0.04793	0.04597	0.04173	0.06825	0.05521	0.05758	0.05934	0.04574	0.05515
59	0.04803	0.0516	0.05973	0.06692	0.07438	0.0554	0.06901	0.04907	0.07291	0.06486	0.08307	0.06728	0.04846	0.07187	0.06143	0.06533	0.04734	0.06117	0.05233	0.07244	0.07081	0.06416	0.07865	0.06626	0.06957	0.06928	0.05589	0.04072	0.05605	0.04771	0.04068	0.03941	0.03986	0.02579	0.0496	0.09073	0.03812	0.03737	0.05293	0.05076	0.04876	0.04359	0.07139	0.05788	0.06078	0.06242	0.04841	0.0588
59.1	0.05036	0.0567	0.06491	0.06859	0.07677	0.05857	0.07266	0.05075	0.07706	0.07005	0.08796	0.07162	0.0499	0.07624	0.06562	0.06932	0.04971	0.06558	0.05451	0.07655	0.07499	0.06822	0.08344	0.06948	0.0737	0.07266	0.05944	0.04262	0.05834	0.05009	0.04225	0.0415	0.04205	0.0274	0.05172	0.09522	0.04032	0.0395	0.05521	0.05376	0.0517	0.04551	0.07467	0.06065	0.06416	0.06565	0.05123	0.06272
59.2	0.04938	0.05679	0.06747	0.07059	0.08012	0.05966	0.07385	0.05113	0.07937	0.07127	0.09014	0.07321	0.05203	0.081	0.06749	0.07078	0.0493	0.0676	0.0568	0.08096	0.07943	0.07268	0.08866	0.07292	0.07829	0.07622	0.06319	0.0447	0.0609	0.05261	0.04398	0.04377	0.0443	0.0292	0.05394	0.1	0.04266	0.04181	0.05753	0.05693	0.0549	0.04758	0.07801	0.06362	0.06773	0.06905	0.05424	0.06691
59.3	0.05391	0.06201	0.0704	0.0765	0.08577	0.06615	0.08044	0.05592	0.08533	0.07696	0.09897	0.07817	0.0556	0.08485	0.07173	0.07729	0.05234	0.07162	0.05909	0.08565	0.08422	0.07724	0.09421	0.0765	0.0831	0.08	0.0672	0.04691	0.06345	0.05527	0.04585	0.04618	0.04666	0.03112	0.05629	0.10499	0.04503	0.0442	0.05991	0.06019	0.05831	0.0497	0.08134	0.06671	0.07145	0.07261	0.05735	0.07141
59.4	0.05565	0.06698	0.07393	0.08046	0.09153	0.06821	0.08481	0.05692	0.08741	0.07989	0.10374	0.08084	0.05685	0.08957	0.07321	0.07974	0.05411	0.07437	0.06153	0.09063	0.08932	0.08189	0.1001	0.08024	0.08833	0.08405	0.07141	0.04921	0.06611	0.05817	0.04783	0.04883	0.04927	0.03316	0.05888	0.11038	0.04755	0.04678	0.0625	0.06371	0.06202	0.05197	0.08494	0.06988	0.07542	0.07638	0.06068	0.07621
59.5	0.05817	0.07112	0.07664	0.08335	0.09521	0.07002	0.08629	0.06115	0.09355	0.08338	0.10955	0.08408	0.05963	0.09317	0.07698	0.08432	0.05701	0.07978	0.06401	0.0958	0.09469	0.08683	0.10633	0.08419	0.09385	0.08835	0.0758	0.05172	0.06896	0.06124	0.04993	0.05168	0.05196	0.03535	0.06162	0.11611	0.0502	0.04943	0.06529	0.06731	0.06588	0.05432	0.08858	0.07314	0.07932	0.08027	0.06416	0.08128
59.6	0.06077	0.07327	0.08045	0.08596	0.10034	0.07451	0.08988	0.06264	0.10032	0.089	0.11625	0.08945	0.06304	0.098	0.08076	0.08937	0.0604	0.08477	0.06663	0.10127	0.10038	0.09218	0.11294	0.08825	0.0998	0.09288	0.0803	0.05447	0.07201	0.06448	0.05216	0.0547	0.05483	0.03771	0.06445	0.12214	0.05304	0.05226	0.06822	0.07106	0.06993	0.05682	0.09242	0.07655	0.08349	0.0844	0.06785	0.0867
59.7	0.06236	0.07444	0.08364	0.09505	0.10553	0.07764	0.09417	0.06504	0.1039	0.09263	0.12164	0.09325	0.06501	0.10439	0.08202	0.09237	0.06075	0.08642	0.06937	0.10708	0.10641	0.09784	0.11996	0.09258	0.10628	0.09773	0.08496	0.05733	0.07516	0.06795	0.05452	0.05798	0.05777	0.04027	0.06746	0.12864	0.05591	0.05516	0.07134	0.07495	0.07424	0.0594	0.09657	0.08014	0.08811	0.08878	0.07176	0.09247
59.8	0.06659	0.07922	0.08884	0.09671	0.11035	0.08172	0.09683	0.06842	0.10937	0.09793	0.1268	0.09832	0.06758	0.10896	0.08584	0.09552	0.06286	0.09148	0.07231	0.11327	0.11282	0.104	0.1275	0.09718	0.11327	0.10295	0.08995	0.06026	0.07863	0.07168	0.05709	0.06148	0.06082	0.04313	0.07068	0.13554	0.05895	0.05835	0.07462	0.07904	0.0788	0.06213	0.10103	0.08388	0.09318	0.09344	0.07596	0.09862
59.9	0.07031	0.08377	0.09427	0.09998	0.11801	0.08533	0.10153	0.07177	0.11589	0.10271	0.13476	0.10423	0.07204	0.11585	0.09094	0.10361	0.06839	0.09608	0.07526	0.11982	0.11942	0.11055	0.13533	0.10196	0.12081	0.10854	0.09517	0.06347	0.08228	0.07566	0.05986	0.06534	0.06391	0.04616	0.07403	0.14304	0.06214	0.06163	0.07813	0.08326	0.0837	0.06494	0.1058	0.08787	0.09877	0.09828	0.08032	0.10516
60	0.07094	0.08919	0.09722	0.1067	0.12378	0.08782	0.10662	0.07279	0.12051	0.10822	0.14123	0.10858	0.07423	0.12081	0.09341	0.10616	0.06991	0.10118	0.07837	0.12672	0.1262	0.11743	0.14361	0.10693	0.12884	0.11453	0.10069	0.06691	0.08611	0.07991	0.06274	0.06948	0.06716	0.0493	0.0776	0.15112	0.06566	0.06518	0.08199	0.08781	0.08895	0.06785	0.11095	0.09213	0.10468	0.10338	0.08501	0.11216
60.1	0.07716	0.09702	0.10246	0.1151	0.13074	0.094	0.1151	0.07876	0.12849	0.11606	0.15279	0.11566	0.07965	0.12876	0.09884	0.11393	0.07337	0.10925	0.08156	0.13411	0.13333	0.12478	0.1523	0.11207	0.13742	0.12095	0.1066	0.07059	0.09017	0.08436	0.06583	0.07401	0.07053	0.05264	0.08139	0.15996	0.06934	0.06896	0.08607	0.09254	0.09451	0.07094	0.11644	0.09659	0.11097	0.10874	0.08992	0.11956
60.2	0.079	0.10149	0.10783	0.11833	0.13777	0.09602	0.11711	0.0826	0.1367	0.12318	0.15938	0.12199	0.08183	0.13606	0.10418	0.11754	0.07692	0.11498	0.08506	0.14196	0.14108	0.13253	0.16159	0.11743	0.14665	0.12788	0.11282	0.07462	0.09458	0.08922	0.06914	0.079	0.07419	0.05625	0.08551	0.16973	0.07329	0.07304	0.09047	0.09758	0.10038	0.07428	0.12231	0.10138	0.11773	0.11446	0.09522	0.12754
60.3	0.08463	0.11008	0.11851	0.12865	0.14613	0.1045	0.1256	0.08859	0.1448	0.13334	0.17078	0.12949	0.08634	0.14477	0.10949	0.12575	0.08247	0.12283	0.0886	0.15011	0.14919	0.14079	0.17127	0.1231	0.15663	0.13531	0.11925	0.07904	0.09932	0.09448	0.07267	0.08452	0.07794	0.06004	0.08988	0.1804	0.07749	0.07736	0.09527	0.10286	0.1067	0.07769	0.12847	0.10639	0.12498	0.12042	0.10096	0.13602
60.4	0.0882	0.1159	0.12577	0.13488	0.15463	0.10956	0.13045	0.09342	0.15274	0.14007	0.18123	0.13716	0.09177	0.15203	0.11592	0.13293	0.08579	0.13193	0.09235	0.15872	0.15785	0.14959	0.18152	0.12915	0.16733	0.14322	0.12609	0.08377	0.10433	0.10019	0.07647	0.0906	0.08193	0.06413	0.09459	0.19201	0.08205	0.082	0.10047	0.10843	0.11354	0.08141	0.13518	0.11171	0.13279	0.12674	0.10712	0.14502
60.5	0.09091	0.1212	0.13054	0.14169	0.162	0.11432	0.13453	0.09538	0.16115	0.14865	0.1916	0.14326	0.09517	0.15958	0.1198	0.13824	0.09084	0.1385	0.09621	0.16784	0.16707	0.15883	0.1923	0.13552	0.1787	0.15177	0.13325	0.0891	0.10978	0.10637	0.0805	0.09736	0.08602	0.06848	0.09962	0.20475	0.08682	0.08685	0.10614	0.11443	0.12092	0.08543	0.14219	0.11726	0.14121	0.13333	0.11367	0.15462
60.6	0.0967	0.1303	0.14014	0.14916	0.17118	0.12358	0.14281	0.10182	0.17097	0.1597	0.20423	0.15343	0.10121	0.16924	0.12976	0.14981	0.09701	0.14848	0.10027	0.1774	0.17676	0.16852	0.20348	0.14226	0.19084	0.1611	0.14073	0.09497	0.11561	0.11305	0.08486	0.10482	0.0904	0.07313	0.10519	0.21869	0.09194	0.09199	0.11222	0.12078	0.12893	0.08974	0.14965	0.12312	0.15033	0.14035	0.12062	0.16489
60.7	0.10086	0.13728	0.15016	0.1552	0.17937	0.12807	0.14876	0.10767	0.1817	0.16847	0.2155	0.16133	0.10548	0.17869	0.13494	0.15704	0.10109	0.16041	0.10458	0.18751	0.18687	0.17877	0.21509	0.14943	0.20375	0.17107	0.1486	0.1013	0.1219	0.12024	0.08957	0.11301	0.09504	0.07812	0.1112	0.23395	0.09741	0.09752	0.11872	0.12746	0.13752	0.09431	0.15761	0.12932	0.1603	0.14771	0.12821	0.17588
60.8	0.10469	0.14883	0.1589	0.16226	0.19026	0.13485	0.15674	0.11344	0.19549	0.18083	0.22815	0.17033	0.11198	0.18942	0.14265	0.16684	0.10623	0.17185	0.1092	0.19822	0.19755	0.18962	0.22724	0.15708	0.21731	0.18172	0.15684	0.10821	0.1286	0.12813	0.09469	0.12192	0.09999	0.08346	0.11771	0.25059	0.10339	0.10345	0.12571	0.13458	0.14696	0.09933	0.16616	0.13587	0.17128	0.15553	0.1364	0.18763
60.9	0.11108	0.16037	0.17276	0.17331	0.20198	0.14432	0.16462	0.12121	0.20634	0.1927	0.24269	0.18341	0.1189	0.20176	0.15249	0.17745	0.11497	0.18633	0.11415	0.20941	0.20878	0.20114	0.23995	0.16514	0.23131	0.19284	0.16541	0.1157	0.13578	0.13644	0.10014	0.13159	0.10511	0.08908	0.12469	0.26845	0.10993	0.10984	0.13312	0.14218	0.1573	0.10472	0.1755	0.14279	0.18334	0.16378	0.14515	0.20009
61	0.11594	0.17049	0.18404	0.1794	0.2124	0.15002	0.17179	0.1258	0.21975	0.20359	0.25406	0.19377	0.12342	0.20989	0.16317	0.18709	0.12032	0.198	0.1194	0.22104	0.22071	0.21324	0.25317	0.17376	0.24552	0.20448	0.17429	0.12338	0.14325	0.14524	0.10606	0.14195	0.11059	0.09493	0.13234	0.28744	0.11695	0.11661	0.14091	0.15031	0.16824	0.11054	0.18538	0.15008	0.19639	0.17253	0.15446	0.21312
61.1	0.12087	0.17898	0.19534	0.19067	0.22464	0.15813	0.17792	0.13425	0.23237	0.21537	0.26902	0.20485	0.13136	0.22174	0.1734	0.19907	0.12771	0.21327	0.12502	0.2331	0.23311	0.22586	0.26688	0.183	0.2599	0.21662	0.18351	0.13143	0.15105	0.15445	0.11238	0.15285	0.11639	0.10107	0.14057	0.30705	0.12466	0.12383	0.14897	0.15895	0.17969	0.11683	0.19582	0.15765	0.21038	0.1816	0.16411	0.22687
61.2	0.12613	0.19055	0.2119	0.19558	0.23635	0.16651	0.18637	0.14147	0.24795	0.22511	0.28234	0.21947	0.13822	0.23328	0.1853	0.21134	0.13569	0.22854	0.13101	0.24557	0.24591	0.23904	0.28089	0.19293	0.27405	0.2294	0.19298	0.13985	0.15918	0.16394	0.11925	0.16398	0.12242	0.10752	0.14948	0.32702	0.13293	0.13153	0.15725	0.16818	0.19177	0.12363	0.20683	0.16561	0.22529	0.19112	0.17418	0.24145
61.3	0.13108	0.19877	0.22667	0.20511	0.24904	0.17237	0.19395	0.15052	0.26433	0.23467	0.29744	0.23191	0.14466	0.24628	0.19644	0.22447	0.14326	0.24038	0.13741	0.25832	0.25929	0.25267	0.29529	0.20355	0.28791	0.24254	0.20276	0.1483	0.16745	0.17347	0.12659	0.17512	0.12878	0.11413	0.15906	0.34673	0.14175	0.13961	0.16564	0.17797	0.20451	0.1309	0.21844	0.17394	0.24112	0.2011	0.1845	0.25695
61.4	0.13746	0.21324	0.23989	0.21615	0.26271	0.18086	0.20625	0.15998	0.28101	0.24482	0.31592	0.24814	0.15251	0.26096	0.21065	0.24011	0.15463	0.25586	0.14409	0.27123	0.27299	0.26662	0.30997	0.21477	0.30114	0.256	0.21288	0.15645	0.17563	0.18274	0.13433	0.18589	0.13547	0.12082	0.16938	0.36524	0.15106	0.14792	0.17392	0.18826	0.21781	0.1387	0.23051	0.18262	0.25788	0.21145	0.19468	0.27314
61.5	0.14059	0.227	0.25445	0.22381	0.27421	0.1867	0.21176	0.1668	0.29701	0.24983	0.32999	0.26244	0.16034	0.27185	0.22261	0.25136	0.1628	0.26713	0.15114	0.28418	0.28717	0.28096	0.32489	0.22671	0.31357	0.26953	0.22326	0.1641	0.18358	0.19168	0.14259	0.19587	0.14253	0.12752	0.18029	0.38171	0.16089	0.15652	0.18195	0.19912	0.23152	0.14715	0.24313	0.1917	0.27514	0.22227	0.20471	0.28982
61.6	0.14794	0.24306	0.2756	0.23842	0.28903	0.19752	0.22303	0.17887	0.31533	0.25591	0.34944	0.28	0.16962	0.28701	0.24018	0.26805	0.17439	0.27855	0.15851	0.29701	0.30167	0.29559	0.33999	0.23929	0.3249	0.28307	0.23381	0.17102	0.19112	0.19978	0.15126	0.20459	0.14987	0.13418	0.19159	0.39558	0.17105	0.16527	0.18962	0.21043	0.24551	0.15615	0.25612	0.201	0.29267	0.23346	0.21431	0.30702
61.7	0.15243	0.25128	0.2851	0.24579	0.30271	0.2023	0.23379	0.18662	0.33063	0.25502	0.36209	0.29427	0.17656	0.30182	0.25232	0.28155	0.18511	0.28642	0.16638	0.30959	0.31634	0.31022	0.35516	0.25254	0.33513	0.29648	0.24471	0.17705	0.19816	0.2071	0.1602	0.21174	0.15754	0.14084	0.20347	0.40627	0.18163	0.17415	0.19669	0.22209	0.2594	0.16569	0.26941	0.21074	0.31034	0.2451	0.22337	0.32481
61.8	0.15651	0.26334	0.29842	0.25291	0.31606	0.20627	0.24108	0.19493	0.34923	0.25386	0.37936	0.30926	0.18436	0.3148	0.26591	0.2967	0.1949	0.29026	0.17454	0.32174	0.33093	0.32475	0.3703	0.26624	0.34415	0.30946	0.25562	0.18196	0.20464	0.21332	0.16958	0.21703	0.16537	0.1473	0.21558	0.41344	0.19243	0.18308	0.20299	0.23401	0.27309	0.17565	0.28263	0.22073	0.32743	0.25703	0.23157	0.34329
61.9	0.16262	0.27967	0.31412	0.26687	0.33088	0.21448	0.25596	0.20643	0.36745	0.25535	0.39892	0.32572	0.19464	0.32909	0.28017	0.31233	0.2057	0.29472	0.18305	0.33343	0.34542	0.33903	0.38529	0.2802	0.35205	0.3219	0.26663	0.1857	0.21046	0.21854	0.17911	0.22041	0.17341	0.15348	0.22774	0.41692	0.20322	0.19197	0.20854	0.24616	0.28635	0.18588	0.29573	0.23113	0.34353	0.26927	0.23882	0.36197
62	0.16771	0.2872	0.32337	0.27485	0.34512	0.21934	0.26466	0.21415	0.38167	0.25148	0.41307	0.34142	0.20183	0.34213	0.29297	0.32758	0.21565	0.29577	0.19164	0.34451	0.35966	0.35279	0.40004	0.29426	0.359	0.33352	0.27765	0.1881	0.2156	0.22262	0.18887	0.22195	0.18148	0.15953	0.23964	0.41694	0.21379	0.20065	0.21337	0.25802	0.29878	0.19629	0.30844	0.24187	0.35826	0.28157	0.24516	0.38035
62.1	0.17287	0.29912	0.32863	0.28232	0.35704	0.22168	0.27608	0.22295	0.39287	0.24583	0.42594	0.35289	0.20947	0.35619	0.30255	0.34219	0.22469	0.29425	0.20028	0.35505	0.37342	0.36581	0.41447	0.30837	0.36512	0.34419	0.28868	0.18954	0.22014	0.2258	0.19845	0.22185	0.18969	0.16547	0.25115	0.41405	0.22405	0.20901	0.21766	0.26955	0.31017	0.20677	0.32071	0.2529	0.37114	0.29418	0.25073	0.39852
62.2	0.17916	0.30607	0.33641	0.29054	0.37022	0.22805	0.28563	0.23285	0.40445	0.2429	0.43969	0.36455	0.21736	0.37006	0.31025	0.35543	0.23373	0.2919	0.20885	0.36475	0.38643	0.37794	0.42839	0.32218	0.37044	0.35367	0.29962	0.19012	0.22422	0.22818	0.20754	0.22041	0.19774	0.17127	0.26191	0.40894	0.2339	0.21701	0.22142	0.2806	0.32009	0.21699	0.33214	0.26422	0.38189	0.30669	0.25555	0.41595
62.3	0.18577	0.31539	0.33893	0.29863	0.38118	0.23278	0.29837	0.24226	0.41411	0.23885	0.45231	0.37369	0.22602	0.38192	0.318	0.36889	0.24233	0.29001	0.21723	0.37374	0.39849	0.38896	0.44164	0.33539	0.3751	0.36215	0.31055	0.19009	0.22796	0.23013	0.21629	0.21808	0.20569	0.17704	0.27173	0.4025	0.24313	0.22455	0.22495	0.29097	0.32884	0.22687	0.3426	0.27581	0.39036	0.3191	0.25977	0.43288
62.4	0.19122	0.32186	0.34091	0.30725	0.39206	0.23436	0.3086	0.24855	0.41816	0.2366	0.46579	0.37971	0.23277	0.39374	0.31973	0.38115	0.24854	0.28754	0.22531	0.38189	0.40943	0.39862	0.45414	0.34773	0.37924	0.36938	0.32114	0.18953	0.23156	0.23181	0.22438	0.2153	0.21346	0.18283	0.28042	0.39543	0.25164	0.23154	0.22824	0.30049	0.33585	0.23626	0.35195	0.28748	0.39618	0.33143	0.26357	0.44873
62.5	0.19669	0.32565	0.33968	0.31164	0.40275	0.23835	0.3186	0.25502	0.42357	0.23514	0.47088	0.38593	0.24036	0.40364	0.32136	0.39145	0.25393	0.28612	0.23306	0.38937	0.41896	0.40701	0.46586	0.35888	0.38285	0.37541	0.33141	0.18876	0.23515	0.23347	0.23175	0.21245	0.22097	0.18864	0.28795	0.38837	0.25934	0.23798	0.23159	0.30908	0.34121	0.24502	0.35994	0.29921	0.39956	0.34347	0.26724	0.46322
62.6	0.20567	0.33159	0.33709	0.32164	0.41218	0.24853	0.33536	0.26348	0.42631	0.23684	0.48208	0.39135	0.24812	0.41272	0.32086	0.40127	0.25896	0.28558	0.24024	0.39604	0.427	0.41393	0.47672	0.36837	0.38585	0.38025	0.34108	0.18815	0.23881	0.23515	0.23816	0.20976	0.22807	0.19452	0.29398	0.38175	0.26598	0.24393	0.23506	0.31654	0.34495	0.25284	0.36646	0.31089	0.40054	0.35484	0.27085	0.47624
62.7	0.21254	0.3316	0.33282	0.3262	0.4183	0.24801	0.34133	0.26997	0.42685	0.23631	0.48586	0.39272	0.25444	0.41873	0.31581	0.40951	0.26204	0.28604	0.24691	0.40207	0.43346	0.41939	0.48654	0.37638	0.3885	0.38395	0.35042	0.18784	0.24266	0.23717	0.24384	0.20742	0.23481	0.20062	0.29868	0.37599	0.27162	0.24927	0.23879	0.3228	0.34747	0.25958	0.3717	0.32264	0.3996	0.3657	0.27451	0.48773
62.8	0.2204	0.33572	0.32822	0.33414	0.42552	0.25539	0.35546	0.27454	0.42456	0.2401	0.48909	0.39377	0.26149	0.42519	0.31375	0.41621	0.26549	0.28853	0.25292	0.40729	0.43818	0.42327	0.49515	0.38264	0.39062	0.38661	0.35913	0.18783	0.24663	0.23941	0.24852	0.20569	0.24109	0.2069	0.30215	0.37126	0.27629	0.25396	0.24275	0.32798	0.34852	0.2652	0.37567	0.33425	0.39694	0.37585	0.27837	0.49751
62.9	0.22755	0.33536	0.32105	0.33918	0.4306	0.25932	0.36685	0.27768	0.41982	0.24307	0.489	0.39257	0.26682	0.42797	0.30542	0.4184	0.26756	0.292	0.25819	0.4118	0.44118	0.42581	0.50255	0.38712	0.39216	0.38847	0.36724	0.1884	0.25089	0.24208	0.25248	0.20455	0.24686	0.21339	0.30446	0.36745	0.27998	0.25814	0.2471	0.33207	0.3485	0.26993	0.37847	0.34563	0.39299	0.38526	0.28258	0.50561
63	0.23327	0.33684	0.31457	0.34161	0.43088	0.26319	0.3778	0.28103	0.41265	0.24426	0.48959	0.3881	0.27248	0.42859	0.29877	0.41854	0.26632	0.29436	0.26284	0.41548	0.44254	0.42705	0.50869	0.3896	0.39325	0.38956	0.37459	0.18931	0.25545	0.24521	0.25574	0.20401	0.25214	0.2201	0.30571	0.36401	0.28276	0.26178	0.25178	0.33519	0.34766	0.27356	0.38009	0.35663	0.38802	0.39384	0.28692	0.51182
63.1	0.24383	0.3368	0.311	0.34564	0.43404	0.26986	0.38872	0.28385	0.41052	0.24949	0.48834	0.38742	0.27779	0.43038	0.29234	0.42002	0.26795	0.29891	0.26681	0.41844	0.44229	0.42715	0.51337	0.39027	0.39376	0.38995	0.38115	0.19096	0.26032	0.24877	0.25851	0.20415	0.25689	0.22697	0.30616	0.36066	0.28473	0.26492	0.25663	0.33741	0.34622	0.27626	0.38075	0.36719	0.38267	0.40146	0.29118	0.51615
63.2	0.24917	0.33643	0.30359	0.34517	0.43274	0.27297	0.39665	0.28915	0.40223	0.25496	0.47881	0.3838	0.28371	0.42748	0.28502	0.41773	0.26759	0.30137	0.27016	0.42055	0.44052	0.42603	0.5165	0.38926	0.3936	0.38975	0.38674	0.19298	0.26537	0.25252	0.2607	0.20496	0.26115	0.2339	0.30586	0.3575	0.28601	0.2677	0.2617	0.3388	0.34413	0.27808	0.38052	0.3769	0.37703	0.40809	0.29538	0.51865
63.3	0.25805	0.33792	0.29685	0.3518	0.43179	0.28136	0.41007	0.29044	0.396	0.2617	0.47667	0.38106	0.28853	0.4252	0.28	0.41681	0.26663	0.30443	0.27294	0.42189	0.43748	0.4241	0.51826	0.38681	0.39293	0.38927	0.39147	0.19563	0.27068	0.25649	0.26261	0.20655	0.26499	0.24102	0.30513	0.35445	0.28672	0.27016	0.26704	0.33969	0.3418	0.2793	0.37967	0.38553	0.37155	0.41382	0.29958	0.51959
63.4	0.26632	0.3372	0.29306	0.35108	0.43039	0.28239	0.41773	0.29229	0.39066	0.26661	0.4668	0.37976	0.29232	0.42038	0.27295	0.41309	0.26629	0.30841	0.27527	0.42244	0.43342	0.42134	0.51854	0.38301	0.3917	0.38835	0.39509	0.19871	0.2759	0.26056	0.26418	0.20874	0.26846	0.24802	0.30414	0.3516	0.28697	0.27217	0.27257	0.34008	0.33931	0.2799	0.37823	0.39298	0.36669	0.41855	0.30358	0.51904
63.5	0.27301	0.33724	0.28839	0.3506	0.42631	0.28542	0.42736	0.29373	0.38163	0.27212	0.45646	0.37478	0.29553	0.41377	0.26757	0.40838	0.2643	0.30973	0.27722	0.42225	0.42859	0.41799	0.51732	0.3783	0.38998	0.38721	0.39756	0.2022	0.28121	0.26457	0.26559	0.21155	0.27148	0.255	0.303	0.34896	0.28683	0.27381	0.27814	0.34007	0.33672	0.28008	0.37638	0.39932	0.36246	0.42237	0.30738	0.51711
63.6	0.27988	0.33337	0.28617	0.34865	0.42246	0.28553	0.43354	0.2963	0.37501	0.2765	0.44799	0.37158	0.29874	0.40812	0.26461	0.40318	0.26318	0.31357	0.2788	0.42132	0.4234	0.41412	0.51462	0.37306	0.38776	0.38594	0.39898	0.20604	0.28641	0.2686	0.26691	0.21489	0.27412	0.26192	0.30182	0.34638	0.28636	0.27529	0.28363	0.33973	0.334	0.27992	0.37422	0.40441	0.35811	0.42531	0.311	0.51399
63.7	0.28626	0.33723	0.28354	0.35006	0.41669	0.29071	0.44085	0.29914	0.36896	0.28189	0.43739	0.36744	0.3015	0.40084	0.26119	0.398	0.26333	0.31691	0.2801	0.41976	0.41834	0.41005	0.51064	0.36793	0.38521	0.38448	0.39935	0.21034	0.2915	0.27245	0.2683	0.21872	0.27641	0.2687	0.30062	0.34393	0.28567	0.27673	0.28895	0.33917	0.33127	0.27956	0.37179	0.40809	0.3532	0.42738	0.31449	0.50989
63.8	0.29161	0.33244	0.2781	0.34341	0.4095	0.29091	0.44294	0.2993	0.36175	0.2858	0.42647	0.36329	0.30395	0.39162	0.25829	0.39181	0.26087	0.3169	0.28119	0.41775	0.41337	0.40594	0.50568	0.363	0.3825	0.38288	0.39871	0.21483	0.29628	0.27606	0.26977	0.22276	0.27833	0.27512	0.29945	0.34141	0.28485	0.27799	0.29415	0.33844	0.32862	0.2791	0.36912	0.4102	0.34772	0.42862	0.31759	0.50502
63.9	0.29906	0.33347	0.27813	0.34273	0.40358	0.29305	0.44896	0.30319	0.35571	0.29098	0.41665	0.36184	0.30643	0.38443	0.2567	0.38701	0.26167	0.3197	0.28221	0.41546	0.40772	0.40232	0.50023	0.35755	0.37977	0.38117	0.39709	0.21968	0.3008	0.27946	0.27133	0.22718	0.27998	0.28146	0.29846	0.33885	0.28392	0.2792	0.29908	0.33748	0.32605	0.27881	0.36637	0.41086	0.34188	0.42904	0.32032	0.4997
64	0.30437	0.33039	0.27471	0.33984	0.39688	0.29446	0.44712	0.30318	0.34967	0.29244	0.40339	0.35735	0.30735	0.37348	0.25402	0.37968	0.26198	0.32082	0.28319	0.41307	0.40065	0.39888	0.49449	0.35084	0.37668	0.37935	0.39459	0.22448	0.30494	0.28249	0.27299	0.23174	0.2814	0.2874	0.29769	0.33614	0.28291	0.28029	0.30373	0.33634	0.32365	0.27859	0.36356	0.41004	0.33583	0.42887	0.32254	0.49434
64.1	0.31003	0.32398	0.27307	0.33349	0.39036	0.29286	0.44566	0.30503	0.34355	0.29912	0.3926	0.35419	0.30919	0.36575	0.25316	0.37446	0.2625	0.31997	0.28408	0.41024	0.39237	0.39453	0.4876	0.34306	0.37308	0.37752	0.39136	0.22933	0.30877	0.28512	0.27462	0.23644	0.28262	0.29303	0.297	0.33325	0.28188	0.28127	0.30797	0.33509	0.32132	0.27852	0.36078	0.40779	0.32977	0.42802	0.32429	0.48947
64.2	0.31411	0.32472	0.27099	0.33195	0.38306	0.29145	0.44369	0.30775	0.33769	0.30189	0.38221	0.35117	0.3103	0.35656	0.25235	0.3689	0.26378	0.32079	0.28489	0.40662	0.38332	0.38893	0.47904	0.3346	0.36899	0.37577	0.38777	0.23423	0.31215	0.28742	0.27628	0.24104	0.28359	0.29829	0.29631	0.3301	0.2808	0.28206	0.31182	0.3336	0.31914	0.27863	0.35819	0.40438	0.32371	0.42659	0.32542	0.48472
64.3	0.3188	0.3209	0.26634	0.3257	0.37398	0.29147	0.43592	0.30857	0.32903	0.30202	0.37122	0.34508	0.31166	0.34673	0.25089	0.3598	0.26369	0.31872	0.28569	0.40226	0.37382	0.38234	0.46815	0.3259	0.36419	0.37397	0.38401	0.23912	0.31515	0.28935	0.27794	0.24559	0.28433	0.30309	0.29553	0.32669	0.27971	0.28274	0.31528	0.33196	0.31713	0.27899	0.35586	0.40012	0.31765	0.42471	0.32612	0.47883
64.4	0.32265	0.31753	0.26498	0.32151	0.3673	0.28913	0.42513	0.30863	0.3244	0.30414	0.36108	0.34042	0.30982	0.33819	0.24842	0.35282	0.26448	0.31774	0.28641	0.39753	0.36419	0.37507	0.45535	0.31723	0.35861	0.37192	0.37966	0.24392	0.3177	0.29094	0.27959	0.25004	0.28482	0.30743	0.29468	0.323	0.27859	0.28327	0.31836	0.33018	0.31519	0.27948	0.3534	0.39529	0.3117	0.42245	0.32633	0.47136
64.5	0.32483	0.31504	0.26458	0.31467	0.36061	0.28966	0.41616	0.3104	0.31832	0.30546	0.35132	0.33485	0.3107	0.32831	0.24768	0.34664	0.26449	0.31694	0.28701	0.39258	0.35471	0.36732	0.4414	0.30866	0.35238	0.36949	0.37444	0.24862	0.31985	0.29217	0.28118	0.25429	0.28502	0.31128	0.29377	0.31901	0.27744	0.28365	0.32098	0.32827	0.31304	0.28006	0.35045	0.3904	0.3059	0.41994	0.32617	0.46266
64.6	0.32512	0.30863	0.2596	0.31048	0.35108	0.28901	0.40235	0.31066	0.31123	0.30525	0.33939	0.32948	0.3084	0.31874	0.24533	0.33854	0.26425	0.31313	0.28754	0.38743	0.34534	0.35937	0.42671	0.30024	0.34569	0.36678	0.36868	0.2531	0.32166	0.29301	0.2827	0.25835	0.28498	0.31466	0.2928	0.31476	0.27623	0.28376	0.32317	0.32626	0.3106	0.28066	0.34685	0.38512	0.30016	0.41735	0.32557	0.45308
64.7	0.32829	0.30377	0.25591	0.30633	0.34388	0.28554	0.38669	0.31006	0.30493	0.30662	0.33044	0.32577	0.30705	0.30952	0.24487	0.33183	0.26261	0.31005	0.28798	0.38178	0.33623	0.35136	0.41184	0.29206	0.33849	0.36385	0.3624	0.25732	0.32297	0.29347	0.28411	0.26223	0.28476	0.31755	0.29175	0.31026	0.275	0.28371	0.32488	0.32429	0.30778	0.28129	0.34263	0.37927	0.29449	0.41483	0.32467	0.44295
64.8	0.32762	0.29978	0.24866	0.29999	0.3343	0.28183	0.36985	0.30753	0.29665	0.30317	0.3198	0.31814	0.30444	0.29912	0.24107	0.32155	0.26146	0.30503	0.28822	0.37554	0.32735	0.34334	0.3971	0.28412	0.33122	0.3606	0.35533	0.26136	0.32388	0.29357	0.2855	0.26574	0.28428	0.32	0.29063	0.30553	0.27367	0.28339	0.32619	0.32235	0.30466	0.28188	0.33796	0.37269	0.28896	0.41212	0.32338	0.43237
64.9	0.33064	0.29793	0.2493	0.2971	0.32886	0.28302	0.35987	0.3097	0.29345	0.30869	0.31257	0.316	0.30512	0.29485	0.24205	0.3178	0.26344	0.30369	0.28839	0.36885	0.3189	0.33544	0.38275	0.27645	0.32406	0.35697	0.34751	0.26522	0.32439	0.29336	0.28681	0.26893	0.2836	0.32201	0.28946	0.30061	0.27233	0.28286	0.32714	0.32038	0.30127	0.28239	0.33298	0.36507	0.28353	0.40884	0.32179	0.42144
65	0.33027	0.2931	0.24649	0.28873	0.32124	0.27742	0.34565	0.30872	0.28552	0.30589	0.30357	0.31158	0.3024	0.28559	0.23798	0.31087	0.26094	0.30025	0.28837	0.36186	0.3108	0.32775	0.36897	0.26913	0.31699	0.35291	0.33921	0.26886	0.3246	0.29288	0.28788	0.27183	0.28272	0.32353	0.28829	0.29556	0.271	0.28208	0.32766	0.31818	0.29761	0.28279	0.32783	0.35671	0.27823	0.4051	0.32	0.41046
65.1	0.33071	0.29073	0.24332	0.28512	0.31684	0.27888	0.33575	0.30797	0.2816	0.30565	0.29646	0.3063	0.29996	0.27843	0.23776	0.30439	0.26097	0.29626	0.28826	0.35452	0.30303	0.32029	0.35604	0.2621	0.31013	0.34844	0.33076	0.27226	0.32437	0.29207	0.28864	0.27449	0.28174	0.32463	0.28716	0.29039	0.26975	0.28119	0.32784	0.31572	0.29374	0.28313	0.3226	0.34799	0.27302	0.40123	0.31814	0.39978
65.2	0.32881	0.28489	0.2381	0.27809	0.30823	0.27405	0.32183	0.30535	0.27436	0.30089	0.28681	0.30042	0.29724	0.27017	0.23541	0.29642	0.25851	0.29297	0.28808	0.34698	0.29571	0.3131	0.34377	0.25539	0.30353	0.34368	0.32231	0.27531	0.3237	0.29097	0.28909	0.27687	0.28061	0.32535	0.28597	0.28521	0.26849	0.28017	0.32771	0.31282	0.28983	0.28346	0.31732	0.33916	0.26792	0.39711	0.31617	0.38931
65.3	0.32853	0.27842	0.23421	0.27128	0.30051	0.26608	0.30653	0.30336	0.26708	0.3008	0.27888	0.29616	0.2942	0.26405	0.23234	0.28884	0.25697	0.28697	0.2878	0.33957	0.2887	0.30614	0.33236	0.24911	0.29724	0.33869	0.31398	0.27809	0.32277	0.28972	0.28928	0.27887	0.2794	0.32567	0.28467	0.27995	0.26716	0.27896	0.32728	0.30946	0.28586	0.28368	0.31206	0.33048	0.2629	0.39248	0.31419	0.37912
65.4	0.32778	0.27253	0.23596	0.26725	0.29447	0.26539	0.30217	0.30162	0.26453	0.29913	0.27408	0.28939	0.29228	0.25723	0.23003	0.28402	0.25548	0.28471	0.2874	0.33234	0.28218	0.29945	0.3218	0.2432	0.29132	0.33361	0.30585	0.28059	0.3217	0.28832	0.28922	0.28067	0.27815	0.32572	0.28324	0.27472	0.26569	0.27768	0.32657	0.30576	0.2819	0.28379	0.30688	0.32182	0.25804	0.38735	0.31232	0.36923
65.5	0.32582	0.2702	0.2297	0.26344	0.28822	0.263	0.29389	0.29767	0.25788	0.29501	0.26678	0.28491	0.28935	0.25132	0.22608	0.2774	0.25258	0.28019	0.28693	0.32543	0.27595	0.29308	0.31201	0.23771	0.28568	0.32847	0.29811	0.28291	0.32047	0.28691	0.289	0.28217	0.2769	0.32554	0.28174	0.26957	0.26403	0.27632	0.32559	0.30175	0.27796	0.28381	0.30185	0.31353	0.25338	0.38191	0.31069	0.35985
65.6	0.32447	0.26668	0.22491	0.25909	0.28358	0.25988	0.28612	0.29772	0.25418	0.29346	0.26237	0.28081	0.28726	0.24676	0.22531	0.27082	0.25103	0.27706	0.28637	0.31867	0.27014	0.28703	0.30316	0.23261	0.28041	0.32325	0.2907	0.28487	0.31913	0.28552	0.28865	0.28346	0.27565	0.32508	0.28016	0.26453	0.26215	0.27493	0.32437	0.29754	0.2741	0.28374	0.29693	0.30574	0.24888	0.37627	0.30908	0.35081
65.7	0.32085	0.26306	0.22363	0.25531	0.27738	0.25758	0.2777	0.29485	0.24859	0.28952	0.25571	0.276	0.28286	0.23979	0.22262	0.26474	0.24829	0.27287	0.28579	0.31219	0.26473	0.28123	0.29487	0.22789	0.27539	0.31802	0.28363	0.2865	0.31778	0.28414	0.28816	0.28443	0.27441	0.32436	0.27854	0.25964	0.26015	0.2736	0.323	0.29322	0.27036	0.28354	0.2922	0.29845	0.24455	0.37051	0.3072	0.34214
65.8	0.31961	0.2562	0.21811	0.24975	0.27139	0.25371	0.27137	0.29203	0.24287	0.28665	0.25051	0.27134	0.27941	0.23574	0.2203	0.25884	0.2453	0.2682	0.28516	0.306	0.25962	0.27576	0.28739	0.2235	0.27067	0.31282	0.27688	0.2879	0.31639	0.28265	0.28745	0.2852	0.27306	0.32347	0.27683	0.25489	0.25805	0.27231	0.32152	0.28882	0.26663	0.28327	0.28752	0.29155	0.24035	0.36474	0.305	0.33388
65.9	0.31755	0.25416	0.21772	0.24875	0.26774	0.25384	0.26856	0.28955	0.24122	0.28383	0.24819	0.2703	0.27794	0.23216	0.21944	0.25477	0.24445	0.2645	0.28448	0.3	0.25484	0.27057	0.28043	0.21947	0.26619	0.30772	0.27055	0.28911	0.31487	0.28099	0.28661	0.28573	0.2716	0.32245	0.27502	0.25032	0.25601	0.27102	0.31993	0.28443	0.26303	0.2829	0.28307	0.28504	0.23628	0.35901	0.30256	0.32599
66	0.31354	0.2495	0.21089	0.24114	0.2604	0.2461	0.258	0.28444	0.23463	0.28113	0.24061	0.26398	0.27456	0.22636	0.21457	0.24855	0.24215	0.26067	0.28378	0.29432	0.25038	0.26566	0.27402	0.21579	0.26207	0.3027	0.2645	0.29006	0.31311	0.27916	0.28563	0.28603	0.27005	0.32132	0.27313	0.246	0.25409	0.26975	0.31835	0.28009	0.25958	0.28247	0.2788	0.27901	0.23237	0.35341	0.29993	0.31856
66.1	0.3117	0.24765	0.21092	0.23998	0.25864	0.24163	0.25574	0.28551	0.23391	0.27889	0.23939	0.26007	0.27229	0.22268	0.21458	0.24466	0.24068	0.25855	0.28308	0.28894	0.24628	0.26102	0.26815	0.21244	0.25819	0.29783	0.25883	0.29088	0.31111	0.2772	0.28455	0.28621	0.26843	0.32009	0.27112	0.24192	0.25223	0.26844	0.31686	0.27588	0.25632	0.28194	0.27474	0.27328	0.22865	0.34794	0.29719	0.31157
66.2	0.30944	0.24436	0.20768	0.23702	0.25613	0.2424	0.25175	0.28299	0.22982	0.27692	0.23652	0.25542	0.27074	0.22118	0.21381	0.24247	0.23911	0.25524	0.28241	0.28381	0.24243	0.25668	0.26274	0.2094	0.25455	0.29301	0.25354	0.29147	0.30894	0.27523	0.28341	0.28626	0.26683	0.3188	0.26914	0.23807	0.25039	0.26702	0.31541	0.27174	0.25325	0.2813	0.27083	0.26798	0.22516	0.34267	0.29446	0.30495
66.3	0.3087	0.24317	0.20761	0.23465	0.25168	0.24217	0.25157	0.28136	0.22654	0.27417	0.23474	0.25403	0.2676	0.21845	0.21263	0.23911	0.23763	0.25132	0.28173	0.27898	0.2388	0.25263	0.25771	0.20656	0.25109	0.28824	0.24859	0.29188	0.30667	0.2733	0.28225	0.28621	0.26532	0.31745	0.26715	0.23442	0.24853	0.26543	0.31389	0.26762	0.25032	0.28063	0.26704	0.26286	0.22182	0.33758	0.29173	0.29865
66.4	0.30461	0.23878	0.20472	0.23321	0.24887	0.23981	0.24415	0.27947	0.2253	0.27224	0.23128	0.25109	0.26665	0.2167	0.21158	0.23653	0.23571	0.24963	0.28108	0.27443	0.23553	0.24883	0.25314	0.20399	0.24784	0.28372	0.24392	0.29209	0.30437	0.27139	0.28106	0.28605	0.26382	0.31607	0.26517	0.23096	0.24676	0.26371	0.31229	0.26352	0.24762	0.27993	0.26357	0.25812	0.21873	0.33273	0.28916	0.29285
66.5	0.3013	0.23591	0.20198	0.23183	0.24452	0.23748	0.24319	0.27628	0.2226	0.26949	0.22906	0.24687	0.26424	0.2122	0.20953	0.2335	0.23282	0.24576	0.28042	0.27013	0.23255	0.24526	0.24893	0.20172	0.2448	0.27939	0.23955	0.29207	0.30211	0.2695	0.2799	0.28577	0.26241	0.31474	0.26321	0.22768	0.24505	0.26189	0.31051	0.2597	0.24504	0.2792	0.26029	0.25369	0.21593	0.3281	0.28667	0.28728
66.6	0.30046	0.23653	0.20394	0.23227	0.24317	0.23855	0.24167	0.27556	0.22215	0.26859	0.2276	0.24538	0.26284	0.21182	0.20979	0.23247	0.23283	0.24375	0.27978	0.26617	0.2298	0.24188	0.24502	0.19967	0.24208	0.27522	0.23553	0.2921	0.2998	0.26755	0.27881	0.28547	0.2611	0.31351	0.2614	0.22458	0.24344	0.26001	0.30859	0.25616	0.24274	0.27842	0.25723	0.24954	0.21331	0.32366	0.2843	0.28216
66.7	0.29597	0.23198	0.19998	0.22623	0.24123	0.23324	0.23575	0.27178	0.216	0.26322	0.22359	0.24116	0.25989	0.20891	0.20883	0.22913	0.22967	0.24035	0.27914	0.2624	0.22725	0.23872	0.24141	0.19787	0.23951	0.27119	0.23174	0.2921	0.2974	0.26558	0.2777	0.2851	0.25986	0.31236	0.2597	0.22167	0.24191	0.25814	0.30642	0.25284	0.24065	0.27765	0.25434	0.24564	0.21085	0.31946	0.28212	0.27741
66.8	0.29428	0.23201	0.19944	0.2259	0.23866	0.23358	0.23246	0.27075	0.21673	0.26175	0.22368	0.24032	0.2601	0.20852	0.20877	0.227	0.22952	0.23958	0.27848	0.25896	0.22496	0.23584	0.23816	0.1963	0.23716	0.26742	0.22826	0.29199	0.29488	0.26367	0.27658	0.28468	0.2587	0.31127	0.25808	0.21895	0.24052	0.25629	0.30408	0.24977	0.23879	0.27685	0.25171	0.24204	0.20863	0.3156	0.28014	0.27308
66.9	0.2925	0.22655	0.19802	0.2244	0.23559	0.22963	0.22776	0.26929	0.21407	0.2603	0.21834	0.2373	0.25852	0.20642	0.20651	0.22614	0.2277	0.23689	0.2778	0.25567	0.22284	0.23312	0.23505	0.19493	0.23499	0.26385	0.22503	0.2918	0.2923	0.26179	0.27543	0.28424	0.2576	0.31018	0.25656	0.21643	0.23924	0.25448	0.30156	0.2469	0.23706	0.27604	0.24934	0.23867	0.20672	0.31188	0.27831	0.26895
67	0.28914	0.22703	0.19586	0.22117	0.23194	0.22979	0.22765	0.2669	0.21206	0.2574	0.21765	0.2356	0.25644	0.20563	0.20545	0.22307	0.22665	0.23321	0.27709	0.25276	0.22098	0.23062	0.2322	0.19379	0.23301	0.26051	0.222	0.29158	0.28974	0.25997	0.27426	0.28375	0.2566	0.30906	0.25518	0.21413	0.23811	0.25279	0.29901	0.24427	0.23551	0.27522	0.2472	0.23558	0.20498	0.30842	0.27669	0.26528
67.1	0.28833	0.22656	0.19447	0.22115	0.23133	0.22962	0.22692	0.26536	0.21147	0.25654	0.21851	0.23364	0.25606	0.2025	0.20679	0.22312	0.22548	0.23213	0.27634	0.24998	0.21929	0.22826	0.22937	0.19278	0.23116	0.25736	0.21914	0.29141	0.2872	0.25825	0.27301	0.28323	0.25567	0.30784	0.25387	0.21199	0.23713	0.25123	0.29644	0.24188	0.2341	0.27439	0.24517	0.23259	0.20337	0.30522	0.27522	0.2618
67.2	0.28539	0.22367	0.19347	0.22093	0.22882	0.22699	0.22235	0.26465	0.20948	0.2528	0.21627	0.23038	0.2554	0.20187	0.20648	0.22227	0.22495	0.23051	0.27559	0.24746	0.2178	0.22613	0.22667	0.19198	0.22948	0.25441	0.21655	0.29123	0.28471	0.25669	0.27179	0.28271	0.25484	0.30654	0.25279	0.21003	0.23624	0.24978	0.29396	0.23964	0.23292	0.27358	0.24338	0.22982	0.20196	0.30233	0.27394	0.25866
67.3	0.28463	0.22344	0.19195	0.22256	0.22871	0.22735	0.22179	0.26449	0.20933	0.252	0.21563	0.22955	0.25532	0.20143	0.20706	0.22167	0.22391	0.23037	0.2748	0.24509	0.21646	0.22408	0.22419	0.19123	0.22794	0.25155	0.21413	0.29099	0.28227	0.25519	0.27055	0.28219	0.25411	0.30515	0.25174	0.20822	0.23548	0.24845	0.29141	0.23754	0.23184	0.27279	0.2417	0.22725	0.20066	0.29959	0.27277	0.25571
67.4	0.28383	0.22266	0.19349	0.21938	0.22675	0.22444	0.21751	0.26092	0.20833	0.24968	0.21333	0.22809	0.25511	0.20121	0.20702	0.22114	0.22233	0.22709	0.27405	0.24303	0.21529	0.22225	0.22196	0.19068	0.22656	0.249	0.21185	0.29071	0.27998	0.25385	0.26932	0.28169	0.25346	0.30376	0.25082	0.2066	0.23486	0.24726	0.28897	0.23563	0.23092	0.27199	0.24015	0.22484	0.19951	0.29715	0.27176	0.25307
67.5	0.28175	0.22105	0.19283	0.22007	0.2258	0.22718	0.21781	0.26113	0.20668	0.24769	0.21255	0.22524	0.25391	0.19989	0.20558	0.2213	0.22288	0.22742	0.27331	0.24112	0.21432	0.22056	0.21992	0.19024	0.22532	0.24663	0.20977	0.29043	0.27787	0.25263	0.26813	0.28118	0.25288	0.3024	0.24999	0.20511	0.23436	0.24621	0.28652	0.2339	0.23008	0.2712	0.2388	0.22258	0.19856	0.29492	0.27091	0.25053
67.6	0.28075	0.22037	0.1962	0.21995	0.22601	0.22879	0.21643	0.26098	0.20731	0.24747	0.21246	0.22537	0.25526	0.20169	0.2077	0.22282	0.22366	0.22696	0.27256	0.23947	0.21345	0.21898	0.21801	0.18992	0.22426	0.24448	0.20765	0.29017	0.27594	0.25157	0.26698	0.28073	0.25234	0.30107	0.2493	0.20382	0.23394	0.24531	0.28425	0.23234	0.22945	0.27041	0.23755	0.22047	0.19768	0.2929	0.27017	0.24831
67.7	0.27913	0.22058	0.19273	0.22142	0.22454	0.22957	0.21554	0.25982	0.20559	0.24564	0.21282	0.22428	0.25472	0.19987	0.20851	0.22071	0.22239	0.22483	0.27181	0.23792	0.21269	0.21745	0.21625	0.18965	0.22333	0.24242	0.20557	0.28988	0.27414	0.25057	0.2658	0.2803	0.25185	0.29978	0.24869	0.20258	0.23361	0.24456	0.28205	0.23101	0.22894	0.26968	0.23643	0.21849	0.19692	0.291	0.2695	0.24618
67.8	0.27755	0.21714	0.19203	0.21713	0.22219	0.22773	0.21257	0.25831	0.20362	0.24289	0.2088	0.22131	0.25229	0.19835	0.20701	0.22033	0.22233	0.2231	0.27106	0.23658	0.21209	0.21607	0.21466	0.1895	0.22254	0.24068	0.20365	0.28965	0.27249	0.24974	0.26468	0.27989	0.25144	0.29859	0.24816	0.20155	0.23333	0.24392	0.28003	0.22987	0.2285	0.26903	0.23547	0.21668	0.19628	0.28939	0.26893	0.24419
67.9	0.27628	0.21792	0.19378	0.21852	0.22171	0.22935	0.21306	0.25832	0.20482	0.24337	0.20866	0.22203	0.25496	0.19763	0.2075	0.21944	0.223	0.22315	0.27037	0.23536	0.21163	0.21481	0.21323	0.18943	0.22184	0.23907	0.20192	0.2894	0.27101	0.24903	0.26364	0.27951	0.25112	0.29745	0.24768	0.20059	0.23306	0.24339	0.27814	0.22886	0.22806	0.26839	0.23463	0.21504	0.19575	0.28799	0.26844	0.24239
68	0.27464	0.21788	0.19295	0.21586	0.22157	0.2292	0.21193	0.26039	0.20509	0.24243	0.20829	0.221	0.25611	0.19856	0.20894	0.22097	0.22262	0.22303	0.26976	0.23434	0.21128	0.21369	0.21189	0.18943	0.22129	0.23765	0.20038	0.28918	0.26972	0.24845	0.26266	0.27919	0.25095	0.29642	0.24726	0.19976	0.23276	0.24297	0.27633	0.22802	0.2277	0.26777	0.23392	0.21356	0.19533	0.28677	0.268	0.24074
68.1	0.27621	0.22051	0.1944	0.2207	0.22224	0.23131	0.21143	0.25866	0.20462	0.24074	0.20923	0.22135	0.25724	0.19947	0.21146	0.22041	0.22436	0.22351	0.26924	0.23346	0.21101	0.21262	0.21065	0.18945	0.2208	0.23632	0.19895	0.28894	0.26857	0.24795	0.26174	0.27887	0.25101	0.29542	0.24685	0.199	0.23245	0.24262	0.27465	0.22729	0.22733	0.26716	0.23331	0.21218	0.19495	0.28572	0.26758	0.23924
68.2	0.27628	0.21798	0.19603	0.2174	0.22175	0.23228	0.21258	0.26017	0.20462	0.24129	0.20742	0.22167	0.25702	0.19922	0.21327	0.22123	0.22669	0.223	0.26877	0.23268	0.2108	0.21167	0.20952	0.18944	0.22039	0.23523	0.19768	0.28875	0.26756	0.24759	0.26087	0.27859	0.25137	0.29449	0.24645	0.19835	0.23228	0.24229	0.27307	0.22664	0.22687	0.26659	0.2328	0.21093	0.19461	0.28489	0.2672	0.23792
68.3	0.273	0.21872	0.19381	0.21748	0.22025	0.23263	0.21131	0.2596	0.20487	0.23889	0.20704	0.22086	0.25647	0.19911	0.21402	0.22021	0.22539	0.22093	0.26834	0.23202	0.21062	0.21078	0.20847	0.18937	0.22002	0.2343	0.19654	0.28864	0.26662	0.24725	0.26003	0.27834	0.25202	0.29364	0.24604	0.19775	0.23235	0.24196	0.2716	0.22607	0.22641	0.26605	0.23231	0.20981	0.19427	0.28425	0.26683	0.23672
68.4	0.27452	0.21857	0.19582	0.21742	0.22076	0.23308	0.21273	0.26063	0.20633	0.23987	0.20921	0.22025	0.25721	0.19815	0.21515	0.2206	0.22579	0.22125	0.26795	0.2315	0.21052	0.20997	0.20749	0.18924	0.2197	0.2335	0.19545	0.28857	0.26587	0.24693	0.25927	0.27809	0.25285	0.29284	0.24554	0.19731	0.23265	0.24162	0.27028	0.2256	0.22608	0.26552	0.2319	0.20883	0.19391	0.28367	0.26637	0.23556
68.5	0.27473	0.21771	0.19512	0.21692	0.22076	0.23455	0.21104	0.26281	0.20546	0.23876	0.20564	0.21901	0.2581	0.19962	0.21497	0.2206	0.2276	0.22158	0.2676	0.23106	0.21041	0.20921	0.20657	0.18912	0.21938	0.23277	0.19447	0.28854	0.26524	0.2466	0.25855	0.2778	0.25385	0.29208	0.24499	0.19689	0.23324	0.24137	0.26906	0.22517	0.22589	0.26501	0.23151	0.20793	0.19346	0.2831	0.26581	0.23441
68.6	0.27624	0.21953	0.19847	0.21692	0.22042	0.23757	0.21286	0.26238	0.2069	0.23869	0.20684	0.21861	0.25928	0.19944	0.21632	0.22191	0.22936	0.22134	0.26727	0.23066	0.21025	0.2085	0.20574	0.18916	0.21909	0.23218	0.19359	0.28864	0.2647	0.24621	0.25786	0.27758	0.25504	0.2914	0.24451	0.19654	0.2341	0.24132	0.26796	0.22482	0.22608	0.26453	0.23115	0.20711	0.19296	0.28268	0.26523	0.23337
68.7	0.274	0.221	0.19801	0.21531	0.22088	0.23871	0.21211	0.26176	0.20644	0.23867	0.20696	0.21775	0.2604	0.19867	0.21727	0.21937	0.23	0.22036	0.26695	0.23036	0.21002	0.20783	0.20495	0.18943	0.21879	0.23172	0.19275	0.28872	0.26423	0.24578	0.25717	0.27742	0.25643	0.29076	0.24413	0.19616	0.23517	0.24151	0.26695	0.22448	0.2265	0.26407	0.23083	0.20638	0.19259	0.28237	0.26471	0.23241
68.8	0.27734	0.22365	0.20327	0.21723	0.22114	0.24225	0.2125	0.26577	0.207	0.24079	0.20645	0.21868	0.26252	0.20085	0.22067	0.22316	0.23274	0.22303	0.26666	0.23014	0.20978	0.20722	0.20424	0.18991	0.21848	0.23134	0.19196	0.28887	0.26382	0.24547	0.25654	0.27727	0.25796	0.29025	0.24388	0.19577	0.23641	0.24202	0.26604	0.22411	0.22715	0.26365	0.23051	0.20573	0.19242	0.28215	0.2643	0.23149
68.9	0.27353	0.21966	0.19885	0.21289	0.21808	0.24033	0.21057	0.2649	0.20597	0.23815	0.20551	0.21696	0.26283	0.19919	0.21934	0.21922	0.23069	0.21902	0.26642	0.22997	0.20965	0.20669	0.20357	0.19058	0.21815	0.231	0.19124	0.28901	0.2635	0.24536	0.25594	0.27719	0.2596	0.28978	0.2438	0.19537	0.23775	0.24279	0.26524	0.22367	0.22796	0.26327	0.23015	0.20515	0.19246	0.28203	0.26406	0.23065
69	0.27635	0.22309	0.2021	0.21778	0.22029	0.24419	0.21291	0.26797	0.20857	0.23979	0.20659	0.2172	0.26414	0.2015	0.22071	0.22181	0.23335	0.21996	0.26622	0.2298	0.20969	0.20619	0.20301	0.19144	0.21782	0.23074	0.19056	0.28924	0.26325	0.24551	0.25535	0.27715	0.26136	0.28933	0.24387	0.19489	0.23921	0.24379	0.26449	0.22321	0.22896	0.26295	0.22972	0.20463	0.1927	0.28198	0.26395	0.22988
69.1	0.2762	0.22544	0.20468	0.21835	0.22044	0.2448	0.21345	0.26993	0.20951	0.23912	0.20672	0.21751	0.26479	0.20158	0.22432	0.22191	0.23634	0.22007	0.26608	0.22964	0.20993	0.20568	0.20244	0.19241	0.21745	0.23054	0.18992	0.28955	0.26296	0.24587	0.25476	0.27709	0.2632	0.28889	0.244	0.1944	0.24076	0.24501	0.26379	0.22282	0.23015	0.26264	0.22931	0.20412	0.19311	0.28193	0.26398	0.22915
69.2	0.27687	0.22416	0.20465	0.22124	0.21862	0.24645	0.21479	0.26916	0.20862	0.23855	0.20777	0.2174	0.26519	0.20173	0.22474	0.22288	0.23674	0.21905	0.266	0.2295	0.21037	0.2052	0.20191	0.19345	0.21707	0.23037	0.18935	0.28987	0.26273	0.24643	0.25419	0.277	0.26506	0.28843	0.24417	0.19397	0.24233	0.24635	0.26315	0.22257	0.23136	0.26241	0.22907	0.20368	0.19371	0.28182	0.26409	0.22844
69.3	0.2781	0.2273	0.20683	0.22154	0.22063	0.25086	0.21624	0.27167	0.21008	0.24022	0.20858	0.21846	0.26872	0.20333	0.22746	0.22194	0.23812	0.22041	0.26598	0.22935	0.21098	0.20473	0.20139	0.19458	0.21669	0.23023	0.18881	0.29025	0.26251	0.2472	0.25366	0.27694	0.2669	0.28797	0.2444	0.19364	0.2439	0.24779	0.26252	0.22252	0.23261	0.26225	0.22906	0.20328	0.19444	0.28166	0.26422	0.22775
69.4	0.27739	0.22825	0.20734	0.22008	0.21984	0.25219	0.21795	0.2736	0.21162	0.23957	0.20995	0.2167	0.26854	0.20228	0.22946	0.22227	0.23958	0.22006	0.26601	0.22919	0.21171	0.20424	0.2009	0.19574	0.21632	0.23012	0.18832	0.29063	0.26225	0.24807	0.25317	0.27687	0.26868	0.2875	0.24463	0.19345	0.24549	0.24925	0.26191	0.22259	0.23381	0.26206	0.2292	0.2029	0.19523	0.28151	0.26439	0.22707
69.5	0.27898	0.22762	0.20847	0.21923	0.21655	0.25175	0.21625	0.27467	0.21068	0.24189	0.20612	0.21679	0.26793	0.20383	0.23016	0.22279	0.23976	0.218	0.26612	0.22901	0.21254	0.2038	0.20042	0.19686	0.21597	0.22997	0.1878	0.29105	0.26199	0.24902	0.25268	0.27669	0.27041	0.28703	0.24485	0.19341	0.24707	0.25075	0.26129	0.22281	0.23513	0.26186	0.22941	0.2025	0.19603	0.28149	0.26456	0.2264
69.6	0.27945	0.22849	0.20681	0.21946	0.21851	0.25267	0.21666	0.27712	0.2118	0.2421	0.20857	0.21521	0.27007	0.2047	0.23171	0.22412	0.24203	0.21915	0.26629	0.22881	0.21346	0.20337	0.19998	0.19801	0.21559	0.22981	0.18731	0.29153	0.26169	0.25	0.25218	0.27651	0.27217	0.28651	0.245	0.1935	0.24865	0.2523	0.26075	0.22315	0.23639	0.26175	0.22969	0.20208	0.19684	0.28162	0.26473	0.22574
69.7	0.27921	0.23151	0.20947	0.22072	0.21906	0.25655	0.21963	0.27722	0.21277	0.24126	0.20758	0.21618	0.27053	0.20583	0.23311	0.22236	0.24374	0.21977	0.26654	0.22862	0.21439	0.20293	0.19953	0.19908	0.2152	0.22963	0.18686	0.29201	0.26142	0.25102	0.25169	0.27624	0.27386	0.28598	0.24506	0.19363	0.25009	0.25379	0.26025	0.22349	0.23761	0.26163	0.23005	0.20165	0.19769	0.28191	0.26489	0.22507
69.8	0.28227	0.23161	0.21167	0.21908	0.21812	0.257	0.2188	0.28008	0.21511	0.24317	0.20793	0.21601	0.27142	0.20745	0.23534	0.22448	0.24505	0.21865	0.26684	0.22843	0.21531	0.20249	0.19903	0.20006	0.2148	0.22942	0.18638	0.29245	0.26124	0.25199	0.25121	0.2759	0.27546	0.28544	0.24506	0.19379	0.25149	0.25523	0.25977	0.22386	0.23882	0.26148	0.23043	0.20121	0.19851	0.28231	0.26502	0.22437
69.9	0.27976	0.2284	0.20963	0.2185	0.21508	0.25656	0.21753	0.27888	0.21292	0.24226	0.20751	0.21398	0.26835	0.20515	0.2352	0.22423	0.24503	0.21574	0.26718	0.22827	0.21621	0.20203	0.19853	0.20101	0.21438	0.22916	0.18589	0.29293	0.26112	0.25292	0.25075	0.27558	0.27697	0.28487	0.24499	0.194	0.25276	0.25659	0.25928	0.22424	0.23998	0.26132	0.23077	0.20072	0.19927	0.28283	0.26509	0.22366
70	0.28009	0.23037	0.2106	0.22126	0.21528	0.25759	0.21852	0.28087	0.21436	0.24173	0.20741	0.21336	0.27149	0.20447	0.23573	0.22247	0.24629	0.21487	0.26756	0.2281	0.21713	0.20157	0.198	0.20191	0.21391	0.22887	0.18538	0.29338	0.26105	0.25382	0.25029	0.27516	0.27835	0.28425	0.24482	0.19426	0.25391	0.25782	0.25876	0.22464	0.24102	0.26115	0.23105	0.20019	0.19995	0.28339	0.26505	0.22293
70.1	0.27908	0.23101	0.20966	0.2187	0.213	0.25692	0.21503	0.27967	0.21184	0.23976	0.20646	0.2116	0.27051	0.20376	0.23543	0.22103	0.24545	0.21229	0.26792	0.22792	0.21814	0.20108	0.19745	0.20273	0.21339	0.22856	0.18486	0.29381	0.26095	0.25461	0.2498	0.27466	0.27954	0.28358	0.24453	0.19453	0.25496	0.25894	0.25823	0.22502	0.24197	0.26098	0.23129	0.19966	0.20055	0.28397	0.26499	0.22218
70.2	0.27909	0.22892	0.20735	0.21897	0.21176	0.258	0.21774	0.28106	0.21142	0.23948	0.20625	0.20958	0.26963	0.20274	0.23632	0.22105	0.24608	0.21109	0.26825	0.22773	0.21905	0.20058	0.19688	0.20348	0.21284	0.22825	0.18433	0.29421	0.26081	0.25533	0.24928	0.27414	0.2806	0.28285	0.24416	0.19475	0.25587	0.25993	0.25768	0.22536	0.24285	0.26082	0.23145	0.19914	0.20107	0.28456	0.26484	0.22143
70.3	0.28006	0.22848	0.20989	0.21627	0.21143	0.25568	0.21488	0.28295	0.21314	0.24105	0.20476	0.21173	0.27126	0.20371	0.2382	0.22365	0.24846	0.21116	0.26854	0.2275	0.21982	0.20006	0.1963	0.20412	0.21224	0.22794	0.18379	0.29452	0.26064	0.25596	0.24877	0.27358	0.28153	0.28205	0.24372	0.19489	0.25667	0.26075	0.25709	0.22554	0.24363	0.26063	0.23154	0.19862	0.2015	0.28507	0.26461	0.22064
70.4	0.2784	0.2308	0.20937	0.21623	0.20815	0.25647	0.21563	0.28346	0.21223	0.24054	0.20555	0.20915	0.27051	0.20315	0.23833	0.22165	0.24743	0.21019	0.26877	0.22722	0.22043	0.19951	0.19567	0.2046	0.21157	0.22761	0.1832	0.29467	0.26041	0.25648	0.24827	0.27295	0.28224	0.28115	0.24317	0.19494	0.25732	0.26141	0.25644	0.22558	0.2442	0.26034	0.23158	0.19811	0.20181	0.28544	0.26422	0.21977
70.5	0.27722	0.22673	0.20609	0.21301	0.20535	0.25478	0.20959	0.28141	0.20944	0.23721	0.20182	0.20646	0.267	0.19968	0.2386	0.21897	0.24438	0.2067	0.26892	0.22688	0.22086	0.19892	0.19499	0.2049	0.21078	0.22726	0.18258	0.29476	0.26009	0.25682	0.24775	0.27225	0.28276	0.28014	0.24253	0.19493	0.25784	0.2619	0.25572	0.22552	0.24468	0.25999	0.23154	0.19761	0.20203	0.28562	0.26375	0.2188
70.6	0.2785	0.22855	0.20812	0.21269	0.2056	0.2569	0.21222	0.28215	0.20907	0.23732	0.20335	0.20706	0.26765	0.20031	0.23948	0.21945	0.24689	0.20702	0.26896	0.22647	0.22109	0.1983	0.19428	0.20507	0.20986	0.22689	0.18188	0.29468	0.25965	0.25699	0.2472	0.27152	0.28314	0.27901	0.24185	0.19486	0.25824	0.2622	0.25491	0.22533	0.24497	0.25955	0.2314	0.19707	0.20214	0.28563	0.26314	0.21776
70.7	0.27552	0.225	0.20586	0.21231	0.20405	0.2533	0.21062	0.28058	0.20737	0.23491	0.20009	0.20407	0.26534	0.19866	0.23808	0.21637	0.24499	0.2053	0.26892	0.22602	0.22115	0.19761	0.19352	0.20509	0.20874	0.22649	0.1811	0.2945	0.25912	0.25698	0.24663	0.27076	0.28328	0.27773	0.24115	0.19466	0.25847	0.26236	0.25401	0.22501	0.24512	0.25902	0.23115	0.19651	0.20209	0.28543	0.2624	0.21661
70.8	0.27394	0.22312	0.20512	0.20794	0.20176	0.25097	0.20718	0.27986	0.20718	0.2346	0.19926	0.20282	0.26369	0.19865	0.23693	0.21506	0.245	0.2027	0.2688	0.22553	0.22101	0.19681	0.19264	0.20495	0.20739	0.22604	0.18018	0.29412	0.25852	0.25681	0.24603	0.26999	0.28315	0.2763	0.24041	0.19433	0.25854	0.2623	0.25293	0.2245	0.24512	0.25844	0.23075	0.19591	0.20192	0.28501	0.26154	0.21535
70.9	0.27269	0.22293	0.20279	0.20577	0.1988	0.24907	0.20494	0.27877	0.20541	0.23171	0.19667	0.20063	0.26109	0.19603	0.23686	0.21283	0.2439	0.20038	0.26857	0.22496	0.22068	0.19593	0.19161	0.20469	0.20582	0.22552	0.17915	0.29357	0.25788	0.25648	0.24539	0.26924	0.28281	0.27471	0.23965	0.19391	0.2584	0.26206	0.25168	0.22381	0.2449	0.25781	0.23017	0.19528	0.20156	0.28444	0.26064	0.21401
71	0.26948	0.22186	0.19903	0.20487	0.19667	0.24544	0.20262	0.27827	0.20251	0.23084	0.19358	0.19889	0.25909	0.1937	0.23473	0.21042	0.24225	0.19888	0.2682	0.22429	0.22011	0.19487	0.19033	0.20422	0.20402	0.22485	0.17791	0.29287	0.25719	0.25594	0.24472	0.26853	0.28225	0.27295	0.23892	0.19334	0.25809	0.26161	0.25027	0.22299	0.24451	0.2571	0.22945	0.19464	0.20103	0.28372	0.25979	0.21254
71.1	0.26743	0.2196	0.19711	0.20279	0.19435	0.24476	0.20034	0.27622	0.20127	0.22774	0.19191	0.19603	0.25754	0.19126	0.23402	0.20664	0.23952	0.19644	0.26777	0.22344	0.21939	0.19362	0.18897	0.20363	0.20197	0.22397	0.17649	0.292	0.2563	0.25528	0.244	0.2678	0.28148	0.27107	0.23817	0.19262	0.25763	0.26097	0.24869	0.22206	0.24403	0.25639	0.22866	0.19397	0.20037	0.28292	0.25894	0.21085
71.2	0.26372	0.21489	0.19444	0.19824	0.191	0.24189	0.19511	0.27359	0.19952	0.22482	0.18859	0.19265	0.2526	0.18752	0.2322	0.20371	0.23787	0.19368	0.26728	0.2223	0.21854	0.1922	0.1874	0.2029	0.19976	0.22284	0.17479	0.29099	0.25506	0.25447	0.24325	0.26699	0.28052	0.26904	0.23738	0.19179	0.25699	0.26017	0.24689	0.22105	0.24344	0.25569	0.22783	0.19315	0.19956	0.28211	0.25791	0.20903
71.3	0.26038	0.21176	0.19273	0.19746	0.18957	0.23795	0.19383	0.27127	0.19685	0.22255	0.18733	0.19047	0.25173	0.186	0.23015	0.20008	0.23572	0.19262	0.26676	0.22081	0.21756	0.19058	0.18566	0.20209	0.19739	0.22142	0.17285	0.28996	0.25339	0.25356	0.24243	0.26605	0.27944	0.26687	0.23644	0.1909	0.2562	0.25923	0.24484	0.22001	0.24266	0.25493	0.22698	0.19213	0.19863	0.28126	0.25653	0.20705
71.4	0.25582	0.21077	0.18848	0.19077	0.18628	0.23092	0.18909	0.26757	0.19193	0.21723	0.18366	0.1846	0.24756	0.18158	0.22711	0.19458	0.23261	0.18686	0.26613	0.21894	0.21657	0.18874	0.1837	0.20124	0.19479	0.21967	0.17061	0.28888	0.25124	0.25257	0.24149	0.26496	0.27826	0.26458	0.23532	0.18998	0.25524	0.25819	0.24257	0.21902	0.24174	0.25401	0.22614	0.19084	0.19765	0.28015	0.25471	0.20483
71.5	0.2547	0.20802	0.18782	0.19063	0.18539	0.22911	0.1895	0.2669	0.19155	0.21619	0.18092	0.18425	0.24479	0.17979	0.22567	0.19326	0.23228	0.18679	0.26534	0.21673	0.21564	0.1867	0.18158	0.20041	0.19207	0.21764	0.16815	0.28782	0.24867	0.25161	0.24044	0.2637	0.27704	0.26215	0.23401	0.18907	0.25426	0.2571	0.24005	0.21795	0.24073	0.25287	0.2252	0.18922	0.19662	0.27858	0.2524	0.20247
71.6	0.24983	0.20534	0.18288	0.18705	0.18289	0.22552	0.18449	0.26254	0.18722	0.21252	0.17792	0.1807	0.24082	0.17785	0.22328	0.18834	0.22903	0.18372	0.26436	0.2142	0.21474	0.18444	0.17927	0.19964	0.18921	0.21534	0.16546	0.28675	0.24576	0.2507	0.23923	0.26226	0.27585	0.25959	0.23244	0.18811	0.25323	0.25604	0.23731	0.21656	0.23967	0.25144	0.22402	0.18728	0.19562	0.27643	0.24968	0.1999
71.7	0.24788	0.20464	0.18067	0.18645	0.18033	0.22237	0.18567	0.26118	0.18424	0.2099	0.17754	0.17759	0.23847	0.17322	0.22068	0.18634	0.22739	0.18137	0.26312	0.21147	0.21367	0.18202	0.17677	0.19879	0.18629	0.21279	0.16268	0.2854	0.24255	0.2497	0.23791	0.26067	0.27474	0.25695	0.23073	0.18698	0.25226	0.25503	0.23444	0.21476	0.23862	0.24972	0.22252	0.18512	0.19466	0.27379	0.24662	0.1972
71.8	0.24304	0.20115	0.1767	0.18034	0.17702	0.2162	0.18026	0.25689	0.18081	0.20616	0.17393	0.17565	0.23325	0.17023	0.21701	0.18254	0.22388	0.1792	0.26156	0.20842	0.21223	0.17944	0.17408	0.1977	0.1833	0.21008	0.15966	0.28367	0.2391	0.24843	0.23649	0.25897	0.2734	0.25424	0.22881	0.18555	0.25138	0.25391	0.23142	0.21251	0.23761	0.24766	0.22065	0.18269	0.19368	0.27063	0.24327	0.19439
71.9	0.24031	0.19948	0.17625	0.17806	0.1758	0.21239	0.17881	0.25479	0.17917	0.20284	0.17057	0.173	0.23026	0.16785	0.2153	0.18079	0.22342	0.17644	0.25968	0.20524	0.21043	0.17675	0.1713	0.19631	0.1802	0.20723	0.15649	0.28144	0.23554	0.24683	0.23497	0.25719	0.27168	0.25149	0.2268	0.18381	0.25034	0.25253	0.22825	0.20989	0.23661	0.24538	0.21848	0.18007	0.19247	0.26714	0.23971	0.19144
72	0.23525	0.19403	0.17395	0.17264	0.17344	0.20632	0.17117	0.2497	0.17408	0.19864	0.16514	0.16854	0.22577	0.16384	0.21245	0.17445	0.21901	0.1728	0.25753	0.20193	0.20827	0.17392	0.16843	0.19459	0.17712	0.20424	0.15324	0.27875	0.23183	0.24485	0.23332	0.2553	0.26953	0.24864	0.22468	0.18174	0.24904	0.25079	0.22493	0.20695	0.23543	0.24291	0.21601	0.17726	0.19094	0.26331	0.23589	0.18839
72.1	0.23233	0.19364	0.17197	0.17202	0.17081	0.2061	0.16979	0.24848	0.1721	0.19482	0.16668	0.16537	0.22254	0.16076	0.20994	0.17333	0.21797	0.17221	0.25521	0.19861	0.20589	0.17106	0.16548	0.19262	0.17409	0.2012	0.14997	0.27576	0.228	0.24258	0.23163	0.25334	0.26696	0.24586	0.22255	0.17935	0.24742	0.24873	0.22156	0.20378	0.23395	0.24033	0.21329	0.17434	0.18913	0.25932	0.23199	0.18527
72.2	0.22764	0.18932	0.1651	0.16807	0.16735	0.20056	0.16662	0.24428	0.16797	0.19021	0.16095	0.16233	0.21932	0.15696	0.20539	0.16896	0.21326	0.16858	0.25272	0.19519	0.20329	0.16823	0.16246	0.19046	0.17113	0.1981	0.14666	0.27256	0.22416	0.2401	0.22988	0.25138	0.26414	0.24298	0.22033	0.17673	0.24551	0.24642	0.21807	0.20043	0.23212	0.23767	0.21034	0.17137	0.1871	0.25516	0.22804	0.18209
72.3	0.22399	0.18377	0.16191	0.16377	0.16396	0.19893	0.1626	0.24038	0.1646	0.18734	0.15707	0.1598	0.21451	0.15387	0.20147	0.16333	0.21051	0.16492	0.25015	0.19183	0.20058	0.16544	0.1595	0.18816	0.16829	0.19499	0.1434	0.26921	0.22027	0.23745	0.22811	0.24938	0.2611	0.24016	0.21811	0.17395	0.24337	0.24392	0.21458	0.19698	0.23001	0.23495	0.2074	0.1684	0.18488	0.25101	0.22405	0.17897
72.4	0.22253	0.18408	0.16051	0.16228	0.16472	0.1964	0.16117	0.23842	0.16321	0.18571	0.15602	0.15918	0.2132	0.1535	0.20065	0.16043	0.20905	0.16347	0.24749	0.18845	0.19782	0.1627	0.15655	0.18573	0.16548	0.19194	0.14012	0.26574	0.21636	0.23472	0.22632	0.24736	0.25787	0.23737	0.21578	0.17103	0.24108	0.24134	0.21109	0.19342	0.22763	0.23218	0.20439	0.16541	0.18249	0.24683	0.22012	0.17583
72.5	0.21913	0.1816	0.1599	0.15864	0.1641	0.19034	0.15803	0.23805	0.16129	0.18322	0.15597	0.15603	0.2108	0.15127	0.2	0.15986	0.20807	0.16308	0.2448	0.18511	0.19503	0.15997	0.15359	0.18328	0.1628	0.18895	0.13692	0.26229	0.21254	0.23188	0.22455	0.24532	0.25461	0.23459	0.21353	0.16808	0.23868	0.23871	0.20762	0.18987	0.22502	0.22945	0.20127	0.16243	0.18006	0.24267	0.2162	0.17271
72.6	0.21436	0.17891	0.15815	0.15333	0.16046	0.18581	0.15433	0.23401	0.15923	0.17909	0.152	0.15276	0.20747	0.14827	0.19611	0.15694	0.20621	0.16074	0.24214	0.18184	0.19228	0.15727	0.15071	0.18078	0.16019	0.186	0.1338	0.25881	0.20885	0.22903	0.22275	0.24328	0.25132	0.23176	0.21122	0.16514	0.23623	0.23604	0.20417	0.18634	0.22232	0.22673	0.19819	0.15951	0.1775	0.2385	0.2123	0.1696
72.7	0.21129	0.17505	0.156	0.15157	0.15858	0.18118	0.15468	0.23089	0.15681	0.17706	0.14932	0.15163	0.20302	0.14445	0.19337	0.15435	0.20342	0.15964	0.23948	0.17874	0.18963	0.15456	0.14791	0.17827	0.15773	0.18316	0.1308	0.25545	0.20523	0.22617	0.22098	0.24122	0.24803	0.22907	0.20899	0.16225	0.23377	0.23341	0.20086	0.18288	0.21954	0.22411	0.19524	0.15676	0.17497	0.23448	0.20857	0.16656
72.8	0.21025	0.17136	0.1526	0.14822	0.15655	0.17938	0.15083	0.22919	0.15501	0.17371	0.1492	0.15052	0.20207	0.14388	0.19244	0.15103	0.20096	0.15483	0.23686	0.17573	0.18705	0.15189	0.1452	0.17582	0.15541	0.18038	0.12798	0.25211	0.20167	0.22336	0.21917	0.23919	0.24482	0.22631	0.20679	0.15926	0.23134	0.23077	0.19755	0.17945	0.21676	0.22159	0.19232	0.15403	0.17244	0.23058	0.20499	0.16354
72.9	0.20728	0.17118	0.15205	0.14757	0.15587	0.17832	0.14702	0.22659	0.15215	0.1704	0.14617	0.1485	0.19858	0.14077	0.1896	0.14817	0.19872	0.15304	0.23437	0.17284	0.18459	0.14937	0.14261	0.17346	0.1532	0.17772	0.12533	0.24865	0.19827	0.22058	0.21743	0.23727	0.2417	0.22369	0.20462	0.15644	0.22892	0.22823	0.19432	0.17616	0.21398	0.21918	0.18944	0.15145	0.16999	0.22684	0.20153	0.16061
73	0.20352	0.16727	0.1489	0.14678	0.1552	0.17471	0.14597	0.22364	0.15179	0.16772	0.14404	0.14518	0.19622	0.13711	0.18622	0.14641	0.19499	0.14974	0.23192	0.17005	0.18223	0.14697	0.1401	0.17112	0.15107	0.1752	0.12281	0.24529	0.19499	0.21786	0.21575	0.23534	0.23866	0.22106	0.20249	0.15361	0.22655	0.22576	0.19123	0.17295	0.21122	0.21677	0.18642	0.14892	0.16755	0.2232	0.19817	0.15772
73.1	0.20088	0.16619	0.14858	0.14379	0.15213	0.17268	0.14394	0.22206	0.15047	0.16511	0.1436	0.14358	0.19317	0.13738	0.18398	0.14411	0.19312	0.14958	0.2295	0.16737	0.17999	0.14473	0.13769	0.16884	0.14909	0.17276	0.12041	0.24214	0.19178	0.21514	0.21396	0.23343	0.23569	0.2185	0.2004	0.15093	0.22423	0.22339	0.18823	0.16988	0.20843	0.21441	0.18356	0.14656	0.16519	0.21965	0.19492	0.15501
73.2	0.19651	0.16236	0.14374	0.13835	0.15017	0.16958	0.13962	0.21917	0.14552	0.1613	0.13813	0.14018	0.18932	0.13468	0.18045	0.14072	0.18861	0.14634	0.22711	0.16483	0.17786	0.14262	0.13538	0.16662	0.14721	0.17038	0.11815	0.23912	0.18863	0.21245	0.21223	0.23149	0.23277	0.21595	0.19835	0.14837	0.22197	0.22106	0.1853	0.16685	0.20564	0.21212	0.18082	0.14425	0.16288	0.21632	0.19182	0.15233
73.3	0.19603	0.16161	0.14458	0.14205	0.14915	0.16941	0.14221	0.21612	0.14471	0.16113	0.14071	0.1404	0.18989	0.13345	0.18121	0.1401	0.18894	0.14629	0.2248	0.16248	0.17584	0.14065	0.13317	0.16446	0.1454	0.16811	0.11604	0.23628	0.1856	0.2098	0.2105	0.22964	0.22999	0.21349	0.19642	0.14596	0.21976	0.21883	0.18248	0.16385	0.20301	0.20995	0.17817	0.14221	0.16068	0.21308	0.18884	0.14976
73.4	0.19171	0.15697	0.14091	0.13782	0.14615	0.16409	0.14074	0.21435	0.14387	0.1584	0.13844	0.13908	0.18447	0.13152	0.17891	0.13773	0.18682	0.14437	0.22252	0.16022	0.17393	0.13878	0.13106	0.16244	0.14371	0.16589	0.11409	0.23359	0.18265	0.20719	0.20883	0.22776	0.22731	0.21101	0.19453	0.14359	0.21759	0.21676	0.17966	0.16097	0.20044	0.20786	0.17575	0.14029	0.15854	0.20997	0.18593	0.14734
73.5	0.18983	0.15486	0.13889	0.13381	0.14526	0.16423	0.13766	0.21252	0.14109	0.15533	0.13811	0.13639	0.18338	0.12927	0.1758	0.13564	0.18491	0.14121	0.22029	0.15798	0.17207	0.13699	0.12904	0.16048	0.14209	0.16378	0.11227	0.2311	0.17984	0.20468	0.20724	0.22591	0.22464	0.20865	0.19265	0.14134	0.21545	0.21491	0.1769	0.15812	0.19785	0.20583	0.17346	0.13841	0.15653	0.20703	0.18313	0.14494
73.6	0.18695	0.15678	0.13682	0.13168	0.14444	0.16351	0.13639	0.20916	0.13989	0.15207	0.13659	0.13508	0.18113	0.12803	0.17382	0.1344	0.18232	0.14024	0.2181	0.15588	0.1703	0.13531	0.1271	0.15864	0.14057	0.16169	0.11056	0.22869	0.17713	0.20219	0.20561	0.22404	0.22204	0.20629	0.1908	0.1392	0.21336	0.21307	0.17426	0.15544	0.19543	0.2038	0.17116	0.13657	0.15455	0.20414	0.18045	0.14257
73.7	0.18661	0.15144	0.13946	0.1301	0.1457	0.15862	0.13497	0.20949	0.14033	0.15122	0.13025	0.13475	0.18049	0.1274	0.17452	0.13372	0.18254	0.13848	0.21597	0.15388	0.16865	0.13372	0.12527	0.15701	0.13912	0.15974	0.1089	0.22636	0.17454	0.19981	0.20405	0.22215	0.21952	0.20404	0.18899	0.13721	0.21132	0.21124	0.1717	0.15285	0.19304	0.20187	0.169	0.13483	0.15263	0.20135	0.17788	0.14034
73.8	0.18328	0.14708	0.13576	0.12857	0.14305	0.1575	0.13234	0.20553	0.13688	0.14841	0.13357	0.13224	0.17675	0.12663	0.17147	0.13169	0.17868	0.13639	0.21391	0.15198	0.16705	0.13218	0.12352	0.15542	0.13776	0.15785	0.1073	0.22407	0.172	0.19751	0.20246	0.2203	0.21707	0.20175	0.1873	0.13527	0.20929	0.20947	0.1692	0.15031	0.19073	0.2	0.16699	0.13317	0.15081	0.19869	0.17541	0.13816
73.9	0.1802	0.14772	0.13691	0.1288	0.14056	0.15682	0.13199	0.20462	0.13451	0.14636	0.12897	0.13097	0.17343	0.12402	0.16832	0.13031	0.17709	0.13537	0.21183	0.15014	0.16556	0.13072	0.12185	0.15389	0.13643	0.15599	0.10579	0.22185	0.16955	0.19521	0.20091	0.2185	0.21463	0.19945	0.18555	0.13332	0.20729	0.2077	0.16671	0.14783	0.18842	0.19812	0.165	0.1316	0.14907	0.19612	0.17298	0.13599
74	0.17724	0.14351	0.13381	0.1191	0.13923	0.15349	0.13036	0.20332	0.13458	0.14462	0.12822	0.12956	0.17207	0.12329	0.16819	0.12868	0.17386	0.13379	0.20973	0.14836	0.16412	0.12936	0.12027	0.15229	0.13513	0.1542	0.10433	0.2197	0.16713	0.19292	0.19938	0.2166	0.21225	0.19715	0.1838	0.13148	0.20531	0.20594	0.16433	0.14545	0.18612	0.19628	0.1631	0.13005	0.1473	0.19361	0.17062	0.13388
74.1	0.17578	0.14379	0.13127	0.12169	0.13966	0.15248	0.13044	0.20032	0.13376	0.14278	0.12942	0.12957	0.17061	0.12283	0.16785	0.12689	0.17341	0.13284	0.20764	0.14667	0.16268	0.12805	0.11865	0.15076	0.13387	0.15239	0.10299	0.2176	0.16478	0.19066	0.19774	0.21463	0.20988	0.19488	0.18208	0.12974	0.20335	0.20419	0.16198	0.14314	0.18388	0.19446	0.16126	0.12856	0.14555	0.1912	0.1683	0.13184
74.2	0.17237	0.13763	0.12913	0.11905	0.13593	0.149	0.1257	0.19665	0.1307	0.13868	0.1271	0.12536	0.16782	0.11975	0.16294	0.12345	0.16908	0.13034	0.20553	0.14501	0.1613	0.12678	0.11711	0.14926	0.13265	0.15072	0.10168	0.21546	0.1625	0.18844	0.19619	0.21261	0.2075	0.19265	0.18043	0.12799	0.2014	0.20248	0.15974	0.14086	0.18181	0.19271	0.15952	0.12711	0.14387	0.18887	0.16603	0.1299
74.3	0.17259	0.13951	0.13216	0.12165	0.13769	0.15029	0.12773	0.19726	0.1319	0.1383	0.12656	0.12747	0.16776	0.12098	0.16345	0.12436	0.16935	0.13002	0.20338	0.1434	0.15994	0.12556	0.11565	0.1478	0.13144	0.14907	0.10044	0.21336	0.16027	0.18623	0.19461	0.21057	0.20521	0.1904	0.17876	0.12626	0.19946	0.20076	0.15748	0.13864	0.17951	0.19098	0.15783	0.12572	0.14225	0.18659	0.16384	0.12798
74.4	0.17015	0.13617	0.12938	0.11811	0.13519	0.14727	0.12752	0.19395	0.12925	0.13577	0.12617	0.12536	0.16438	0.11847	0.1596	0.12158	0.16643	0.12815	0.20127	0.1418	0.15859	0.12433	0.11423	0.14634	0.13026	0.14752	0.09924	0.2113	0.15811	0.18399	0.19303	0.20852	0.20297	0.1882	0.17715	0.12458	0.19749	0.19905	0.15526	0.13646	0.17731	0.18923	0.15617	0.12437	0.14065	0.1844	0.16169	0.12611
74.5	0.16663	0.13286	0.12831	0.11453	0.13421	0.14614	0.12649	0.19138	0.1303	0.13323	0.12781	0.12555	0.16319	0.11817	0.15944	0.12199	0.16475	0.12692	0.19917	0.14028	0.15728	0.1231	0.11284	0.1449	0.12911	0.14597	0.0981	0.20927	0.15601	0.18182	0.19138	0.20642	0.20075	0.186	0.17555	0.12297	0.19553	0.19738	0.15308	0.13433	0.17512	0.18747	0.15455	0.12302	0.13907	0.18223	0.1596	0.1243
74.6	0.16542	0.13456	0.12824	0.1182	0.13363	0.14751	0.12415	0.18902	0.12794	0.13241	0.12912	0.12333	0.16226	0.11815	0.15847	0.12268	0.16338	0.12696	0.19704	0.13885	0.156	0.12194	0.11154	0.14348	0.12801	0.14446	0.09701	0.20723	0.15396	0.1796	0.18975	0.20429	0.19853	0.18387	0.17394	0.12137	0.19358	0.19578	0.15103	0.13227	0.17297	0.18572	0.15296	0.12174	0.13754	0.18008	0.15757	0.12256
74.7	0.16311	0.13229	0.12351	0.11841	0.13128	0.14554	0.12312	0.18773	0.12608	0.1298	0.12328	0.1224	0.16038	0.11594	0.15622	0.1219	0.16166	0.12479	0.19486	0.13743	0.15474	0.12076	0.11028	0.14206	0.127	0.14289	0.09597	0.20509	0.15188	0.17738	0.18805	0.20209	0.19634	0.18162	0.17235	0.11977	0.19157	0.1942	0.14891	0.13024	0.17081	0.18395	0.15138	0.12043	0.136	0.178	0.15558	0.12084
74.8	0.15926	0.12783	0.12365	0.11471	0.1302	0.13995	0.12137	0.18433	0.12363	0.12651	0.12229	0.12105	0.15741	0.11531	0.15455	0.11848	0.15782	0.12366	0.19264	0.13603	0.1535	0.11962	0.10908	0.14063	0.12609	0.14147	0.09494	0.203	0.14987	0.17518	0.18627	0.1998	0.1942	0.17947	0.17078	0.11826	0.18958	0.19259	0.14683	0.12824	0.16867	0.18224	0.14982	0.11921	0.13442	0.17598	0.15363	0.11919
74.9	0.15927	0.1316	0.12472	0.11295	0.13165	0.14162	0.12351	0.18339	0.12352	0.1265	0.1223	0.11974	0.158	0.11503	0.15389	0.1194	0.15734	0.1242	0.19041	0.13464	0.15224	0.11846	0.10787	0.13921	0.12517	0.14006	0.09392	0.20087	0.1479	0.17295	0.18448	0.19749	0.19207	0.17729	0.16921	0.11676	0.18757	0.19106	0.14481	0.12631	0.16657	0.18054	0.14828	0.11799	0.1328	0.174	0.1517	0.11774
75	0.15732	0.12785	0.12244	0.11123	0.12952	0.13954	0.12134	0.1808	0.12276	0.12392	0.12144	0.11873	0.15309	0.11359	0.15238	0.11773	0.15484	0.12079	0.18812	0.13328	0.15102	0.11733	0.10666	0.13785	0.12425	0.13863	0.09292	0.1987	0.14596	0.17073	0.18264	0.19516	0.18992	0.17511	0.16765	0.11529	0.18557	0.18954	0.14289	0.12455	0.16449	0.17882	0.14674	0.11679	0.13125	0.1721	0.14985	0.11638
75.1	0.15478	0.12725	0.12122	0.11118	0.12812	0.14034	0.12221	0.17768	0.12118	0.12181	0.12083	0.11775	0.15348	0.11347	0.14984	0.1165	0.15341	0.12008	0.1858	0.13201	0.14979	0.11617	0.10542	0.13644	0.12333	0.1372	0.09191	0.19641	0.14399	0.16842	0.18069	0.19268	0.18782	0.1729	0.1661	0.11378	0.18355	0.18802	0.14093	0.12286	0.16239	0.17706	0.14515	0.11555	0.12966	0.17025	0.14798	0.11497
75.2	0.15069	0.11966	0.12042	0.10732	0.12722	0.13738	0.11875	0.17547	0.11822	0.12003	0.11946	0.1162	0.15103	0.11148	0.14966	0.11531	0.15055	0.11752	0.18347	0.13091	0.14855	0.11502	0.10422	0.13489	0.12235	0.13577	0.09095	0.19405	0.14215	0.16614	0.17866	0.19019	0.18569	0.17054	0.16455	0.11228	0.18148	0.18647	0.139	0.12117	0.16027	0.1753	0.14353	0.11435	0.12807	0.16843	0.14614	0.11355
75.3	0.1482	0.11736	0.11677	0.10363	0.12323	0.13174	0.11595	0.17259	0.11632	0.11671	0.11525	0.11328	0.1498	0.10923	0.14667	0.11134	0.1476	0.11583	0.18112	0.12979	0.14729	0.11388	0.10308	0.13326	0.12133	0.13435	0.08997	0.1917	0.14025	0.16386	0.17661	0.18763	0.18358	0.16812	0.163	0.1108	0.17939	0.18495	0.13707	0.11944	0.15816	0.17355	0.14195	0.11318	0.1265	0.16662	0.14426	0.11216
75.4	0.14767	0.11788	0.11726	0.10263	0.12317	0.13035	0.11689	0.17124	0.11576	0.11557	0.11241	0.11316	0.14724	0.10905	0.14575	0.112	0.14765	0.1151	0.17876	0.12863	0.14599	0.11276	0.10194	0.13167	0.12028	0.1329	0.08896	0.18924	0.1384	0.1616	0.17451	0.18495	0.18144	0.16578	0.1614	0.10932	0.17734	0.18349	0.13516	0.11767	0.15604	0.17179	0.14038	0.11212	0.12492	0.16482	0.14227	0.11075
75.5	0.14285	0.11531	0.11527	0.10184	0.1211	0.12834	0.11441	0.16668	0.11286	0.11285	0.11497	0.11061	0.1456	0.10721	0.14113	0.11002	0.1448	0.11276	0.17631	0.1274	0.14466	0.11157	0.10076	0.13007	0.11921	0.13142	0.08791	0.18669	0.13657	0.15924	0.17235	0.18222	0.17934	0.16344	0.15977	0.10783	0.17523	0.18197	0.13325	0.11588	0.15389	0.16999	0.13877	0.1111	0.1233	0.16307	0.14019	0.1093
75.6	0.14096	0.11263	0.11442	0.09912	0.12031	0.12796	0.11358	0.16412	0.11312	0.10962	0.11352	0.11008	0.14453	0.10623	0.14019	0.1083	0.1425	0.11092	0.17379	0.12618	0.14333	0.11036	0.0996	0.12848	0.11809	0.12997	0.08688	0.18407	0.13474	0.1569	0.17016	0.17943	0.17723	0.16112	0.15813	0.10637	0.17309	0.18044	0.13128	0.11413	0.15171	0.16818	0.13711	0.11005	0.1217	0.1613	0.13819	0.10782
75.7	0.13957	0.11182	0.11061	0.09849	0.12008	0.12536	0.11226	0.16289	0.11233	0.1086	0.11095	0.10831	0.14237	0.10688	0.13937	0.10827	0.14077	0.11144	0.17122	0.12488	0.1419	0.10905	0.09838	0.12678	0.11694	0.12846	0.08584	0.18134	0.13283	0.15452	0.16785	0.17652	0.17498	0.15883	0.15645	0.10486	0.17083	0.17888	0.1293	0.1123	0.14944	0.16624	0.1354	0.10892	0.12005	0.15944	0.13616	0.10626
75.8	0.13692	0.11031	0.11223	0.09846	0.11788	0.12389	0.11257	0.16089	0.11047	0.10794	0.11016	0.10841	0.14126	0.10319	0.13755	0.10591	0.13924	0.10982	0.16866	0.12358	0.14051	0.10778	0.09715	0.12513	0.11576	0.12701	0.08481	0.17858	0.13103	0.15218	0.16545	0.17356	0.17259	0.15657	0.15475	0.10332	0.16865	0.17736	0.12739	0.11047	0.14713	0.16431	0.13372	0.10778	0.11855	0.15762	0.1342	0.10475
75.9	0.1324	0.10472	0.11067	0.09446	0.11568	0.11859	0.10729	0.15587	0.10627	0.10447	0.10772	0.10455	0.1379	0.10127	0.13369	0.10353	0.13586	0.10718	0.16603	0.12229	0.13911	0.10648	0.09594	0.1235	0.11455	0.12558	0.08372	0.17573	0.12922	0.14984	0.16301	0.17061	0.17021	0.15431	0.15303	0.10175	0.16637	0.17577	0.12552	0.10865	0.14483	0.16232	0.13199	0.10661	0.11717	0.15582	0.1323	0.10321
76	0.13062	0.10462	0.11134	0.09537	0.11496	0.12008	0.10795	0.15514	0.10618	0.10408	0.10624	0.10369	0.13631	0.10064	0.13178	0.10346	0.13445	0.10679	0.16344	0.121	0.13767	0.10514	0.09477	0.12191	0.11334	0.12414	0.08261	0.17287	0.12743	0.14748	0.16053	0.16763	0.16785	0.15207	0.15121	0.10014	0.16396	0.17412	0.12363	0.10681	0.14249	0.16014	0.13024	0.10541	0.11578	0.15399	0.13046	0.10168
76.1	0.12684	0.10194	0.10333	0.0899	0.11269	0.11465	0.10314	0.15078	0.10287	0.09863	0.10158	0.10007	0.13217	0.09787	0.12834	0.09886	0.13071	0.10189	0.16084	0.11966	0.1362	0.10378	0.09361	0.12025	0.11211	0.12271	0.08148	0.16997	0.1256	0.14509	0.15799	0.16457	0.16552	0.14984	0.14935	0.09845	0.16141	0.1724	0.1218	0.10488	0.1402	0.15787	0.12848	0.10417	0.11432	0.15209	0.12858	0.10015
76.2	0.12592	0.10164	0.10555	0.09018	0.11113	0.11384	0.10437	0.14925	0.1022	0.09814	0.10276	0.10004	0.13139	0.09768	0.12794	0.09794	0.12869	0.10242	0.15818	0.11832	0.13469	0.10241	0.09241	0.11857	0.11089	0.12129	0.08038	0.16704	0.12376	0.14275	0.15535	0.16145	0.16329	0.14759	0.14746	0.09671	0.1589	0.17062	0.11996	0.10293	0.1379	0.1556	0.12673	0.10291	0.11284	0.15024	0.12677	0.09862
76.3	0.12407	0.09938	0.10156	0.08755	0.10881	0.11394	0.10235	0.14451	0.10038	0.09509	0.10323	0.09704	0.12886	0.09607	0.12534	0.09608	0.12728	0.10076	0.15546	0.11695	0.13314	0.10102	0.09118	0.11693	0.10964	0.11986	0.07923	0.16404	0.12197	0.14041	0.15264	0.15831	0.16106	0.14532	0.14555	0.0949	0.15639	0.16872	0.11814	0.10099	0.13555	0.15332	0.12489	0.10159	0.11127	0.14843	0.12495	0.0971
76.4	0.12157	0.09679	0.0987	0.08775	0.10662	0.1139	0.10109	0.14164	0.09823	0.09261	0.10169	0.09559	0.12708	0.09496	0.1226	0.09368	0.12416	0.09848	0.15285	0.1156	0.13161	0.09967	0.09002	0.11527	0.10837	0.11842	0.0781	0.16111	0.12026	0.13809	0.14991	0.15522	0.15885	0.1431	0.14364	0.0931	0.15398	0.16679	0.11636	0.09908	0.13322	0.1512	0.12299	0.10026	0.10972	0.14667	0.12322	0.09564
76.5	0.11764	0.09278	0.09811	0.08584	0.10748	0.10854	0.09896	0.1414	0.0966	0.09142	0.09666	0.09355	0.12449	0.09393	0.12105	0.09343	0.12262	0.09667	0.15021	0.1142	0.13004	0.09827	0.08884	0.11359	0.10704	0.117	0.07697	0.15815	0.11852	0.13576	0.14714	0.15204	0.15643	0.14083	0.14168	0.09132	0.15152	0.16482	0.11457	0.09714	0.13085	0.14903	0.12106	0.09892	0.10815	0.14484	0.12146	0.09414
76.6	0.11851	0.09371	0.09867	0.08478	0.10668	0.10804	0.10088	0.13904	0.09649	0.09006	0.09777	0.09332	0.12584	0.0925	0.11892	0.0928	0.1219	0.09543	0.14755	0.1128	0.12843	0.09684	0.08766	0.11191	0.10573	0.11556	0.07586	0.15526	0.1168	0.13339	0.14433	0.14885	0.15398	0.13851	0.13969	0.0895	0.1491	0.16281	0.11281	0.09521	0.12844	0.14678	0.11919	0.09755	0.10656	0.14303	0.11974	0.0926
76.7	0.11353	0.08859	0.09387	0.0852	0.10335	0.10645	0.09638	0.13505	0.0917	0.08579	0.09555	0.08945	0.12178	0.09037	0.11574	0.09153	0.11842	0.09188	0.1448	0.11138	0.12677	0.09536	0.08644	0.11017	0.10416	0.11408	0.07472	0.15224	0.11501	0.131	0.14149	0.14562	0.15155	0.13622	0.13754	0.08769	0.14667	0.16074	0.11102	0.09323	0.12598	0.14446	0.11726	0.09614	0.1049	0.14118	0.11801	0.09109
76.8	0.11212	0.08866	0.0917	0.08248	0.10034	0.10461	0.09826	0.13284	0.09167	0.085	0.09501	0.0883	0.1206	0.08901	0.11518	0.08933	0.11485	0.09136	0.14215	0.10999	0.12508	0.09384	0.08519	0.10837	0.10257	0.11256	0.07356	0.14926	0.1132	0.12862	0.13858	0.1424	0.14916	0.13401	0.13544	0.08588	0.14423	0.1586	0.10926	0.09128	0.12354	0.14215	0.11536	0.09473	0.10326	0.13934	0.11633	0.08956
76.9	0.10904	0.08693	0.09115	0.07868	0.10016	0.10083	0.09531	0.12896	0.08877	0.08313	0.09283	0.08588	0.11804	0.08678	0.11457	0.08789	0.11365	0.09139	0.1394	0.10855	0.12339	0.0923	0.08394	0.10658	0.10102	0.11103	0.07236	0.14625	0.11144	0.12621	0.13559	0.13923	0.14679	0.13175	0.13323	0.08405	0.14177	0.15633	0.1075	0.08931	0.12106	0.13977	0.11341	0.09329	0.10161	0.13745	0.11458	0.08799
77	0.10702	0.08505	0.08923	0.08021	0.09891	0.10184	0.09112	0.12762	0.08731	0.08069	0.09171	0.08296	0.11529	0.08696	0.11047	0.08667	0.11099	0.08892	0.13677	0.10716	0.12167	0.09073	0.08266	0.10482	0.09945	0.10951	0.0711	0.14329	0.10963	0.12379	0.13259	0.13605	0.14447	0.12948	0.131	0.08225	0.1393	0.154	0.10571	0.08736	0.11852	0.13735	0.11143	0.09183	0.09997	0.13552	0.11286	0.0864
77.1	0.10466	0.08306	0.08559	0.07685	0.09655	0.09841	0.09274	0.1232	0.08646	0.08008	0.09121	0.08383	0.11452	0.08384	0.1075	0.08455	0.1102	0.0862	0.13407	0.10571	0.11986	0.08912	0.08137	0.103	0.09789	0.10798	0.06987	0.1403	0.1078	0.12136	0.12951	0.13285	0.14214	0.12716	0.12863	0.08041	0.1368	0.1516	0.10388	0.08536	0.11592	0.13485	0.10942	0.09028	0.09828	0.1333	0.11109	0.08482
77.2	0.10173	0.08135	0.08682	0.07618	0.09659	0.09529	0.09084	0.1202	0.08321	0.07901	0.08793	0.08188	0.11213	0.08399	0.10622	0.08264	0.10725	0.08387	0.13142	0.10423	0.11804	0.0875	0.08005	0.10116	0.09636	0.10643	0.06859	0.13727	0.10596	0.11894	0.12637	0.12959	0.13981	0.12483	0.12624	0.07854	0.13431	0.14917	0.10205	0.08336	0.11334	0.13236	0.10746	0.08873	0.09655	0.13109	0.1093	0.08322
77.3	0.10055	0.08067	0.08721	0.0738	0.09419	0.09078	0.08792	0.11853	0.08264	0.07671	0.08488	0.07969	0.11001	0.08208	0.10299	0.08049	0.10476	0.08264	0.12868	0.10274	0.11615	0.08579	0.07874	0.09928	0.09479	0.10487	0.06729	0.13422	0.10412	0.11653	0.12321	0.12632	0.13743	0.12246	0.12374	0.07664	0.13184	0.14671	0.10017	0.0813	0.11077	0.12983	0.1055	0.08712	0.09473	0.12884	0.10754	0.08159
77.4	0.09672	0.07984	0.08399	0.07151	0.09056	0.0923	0.08961	0.11487	0.08037	0.07126	0.08404	0.07611	0.10849	0.08005	0.10021	0.07825	0.10282	0.07936	0.12597	0.10124	0.11426	0.0841	0.07739	0.09735	0.09329	0.10334	0.06597	0.13116	0.10222	0.11414	0.12007	0.12312	0.13506	0.12012	0.12112	0.0746	0.1293	0.1442	0.09835	0.07919	0.10821	0.12725	0.10348	0.08551	0.09298	0.12667	0.10575	0.07998
77.5	0.09529	0.07367	0.07911	0.06923	0.08901	0.0879	0.08056	0.11275	0.07704	0.07119	0.07981	0.07441	0.10575	0.07959	0.09796	0.07586	0.10007	0.07831	0.1233	0.09971	0.11238	0.08242	0.07596	0.09541	0.09168	0.10179	0.06467	0.12805	0.1003	0.11174	0.11682	0.11996	0.13267	0.11773	0.11845	0.07233	0.12675	0.14162	0.09648	0.07702	0.10563	0.12466	0.10143	0.08386	0.09116	0.12449	0.10394	0.07829
77.6	0.09337	0.0754	0.07919	0.0718	0.08869	0.08932	0.08829	0.11039	0.07701	0.07142	0.08106	0.07158	0.10596	0.07847	0.09751	0.07634	0.09885	0.07707	0.12067	0.0982	0.11046	0.0807	0.07457	0.09343	0.09007	0.10023	0.06343	0.12494	0.09837	0.10935	0.11366	0.11679	0.13026	0.1154	0.1158	0.07016	0.12422	0.13901	0.09463	0.07484	0.10292	0.1221	0.09938	0.08221	0.08931	0.12235	0.10213	0.07662
77.7	0.09032	0.07154	0.07476	0.06693	0.08682	0.08373	0.08242	0.10593	0.07503	0.06921	0.07931	0.06985	0.10298	0.07589	0.09204	0.07301	0.09681	0.07417	0.11807	0.09673	0.1085	0.07894	0.0732	0.09144	0.08847	0.09866	0.0623	0.12187	0.09643	0.10698	0.11047	0.1137	0.12789	0.11308	0.11304	0.06803	0.12172	0.13644	0.09276	0.07267	0.09995	0.11955	0.09733	0.08055	0.08746	0.12021	0.10036	0.07493
77.8	0.08642	0.07248	0.07461	0.06618	0.08621	0.08318	0.08171	0.10566	0.07315	0.06642	0.07649	0.07014	0.10187	0.07417	0.0917	0.07341	0.09586	0.07248	0.11546	0.09525	0.10654	0.07718	0.07183	0.08948	0.08688	0.09711	0.06123	0.11878	0.09447	0.10461	0.10741	0.11061	0.12552	0.11068	0.11027	0.06592	0.1192	0.13386	0.09092	0.07044	0.09711	0.11694	0.09533	0.07888	0.08563	0.11805	0.09851	0.07326
77.9	0.08653	0.06967	0.07277	0.06638	0.08399	0.08162	0.0799	0.103	0.07261	0.06666	0.07428	0.06757	0.09905	0.07348	0.09016	0.06889	0.09304	0.07048	0.11292	0.09378	0.1046	0.07541	0.07043	0.08751	0.08526	0.09552	0.06016	0.11572	0.09247	0.10222	0.10423	0.10753	0.12316	0.10828	0.10743	0.06389	0.11666	0.13131	0.089	0.06829	0.09428	0.11432	0.09336	0.07717	0.08376	0.11596	0.09671	0.0716
78	0.08594	0.07232	0.06933	0.06381	0.08171	0.07853	0.07811	0.1003	0.06954	0.06396	0.07153	0.06535	0.0971	0.07169	0.08779	0.06922	0.09181	0.06867	0.11041	0.0923	0.10266	0.07365	0.06918	0.0856	0.08368	0.09401	0.05907	0.11268	0.09048	0.09989	0.10107	0.1046	0.12082	0.10592	0.10459	0.06193	0.1141	0.12874	0.08715	0.06624	0.09159	0.11173	0.09139	0.07548	0.08186	0.11388	0.09496	0.07002
78.1	0.08176	0.06212	0.06866	0.06221	0.07847	0.07471	0.07565	0.09704	0.0669	0.06207	0.07046	0.06409	0.09559	0.07118	0.08579	0.06611	0.08912	0.06746	0.10793	0.09085	0.10072	0.07192	0.06798	0.08365	0.08211	0.09248	0.05796	0.10973	0.0885	0.09753	0.09798	0.10173	0.11851	0.10357	0.10178	0.06	0.11157	0.12618	0.08535	0.06421	0.08893	0.10916	0.08944	0.0738	0.08002	0.11186	0.09323	0.06849
78.2	0.07855	0.0628	0.06494	0.06039	0.07572	0.0731	0.0732	0.09412	0.06524	0.06129	0.06761	0.06062	0.09011	0.06842	0.0831	0.06549	0.08564	0.06501	0.10554	0.08944	0.09878	0.07019	0.06658	0.08172	0.08051	0.09094	0.05684	0.10677	0.08652	0.09525	0.09485	0.09886	0.11616	0.1013	0.09891	0.0581	0.10905	0.12363	0.08354	0.06217	0.08642	0.10659	0.08745	0.07213	0.07817	0.10985	0.09148	0.06694
78.3	0.07769	0.06282	0.06601	0.0575	0.07633	0.06977	0.0717	0.09284	0.06696	0.05943	0.06665	0.05907	0.09255	0.06797	0.08186	0.06512	0.08612	0.06366	0.10316	0.08802	0.09683	0.06842	0.06518	0.07979	0.07894	0.08937	0.05574	0.10389	0.08454	0.093	0.09148	0.09597	0.11386	0.09901	0.09605	0.0562	0.10657	0.12111	0.08179	0.06016	0.08396	0.10396	0.08557	0.07047	0.07637	0.10781	0.08977	0.06545
78.4	0.07413	0.05819	0.06258	0.05592	0.07278	0.06818	0.0698	0.08985	0.06236	0.05684	0.06303	0.0579	0.08954	0.06633	0.0799	0.06122	0.0833	0.06024	0.10079	0.08664	0.09489	0.06668	0.06383	0.07785	0.07738	0.08786	0.05461	0.10099	0.08262	0.09085	0.08824	0.09327	0.11158	0.09675	0.09318	0.05442	0.10412	0.11861	0.07994	0.05824	0.08151	0.10143	0.08364	0.06881	0.07446	0.10582	0.08808	0.06396
78.5	0.07231	0.05478	0.05889	0.05416	0.06995	0.06492	0.06975	0.08699	0.05983	0.05616	0.06174	0.05547	0.08693	0.06448	0.07697	0.05986	0.08025	0.05868	0.0985	0.08529	0.09297	0.06492	0.06247	0.07599	0.07584	0.08637	0.05351	0.09823	0.08071	0.08879	0.08505	0.09062	0.10934	0.09456	0.09034	0.05266	0.10167	0.11616	0.07817	0.05636	0.07919	0.09893	0.08179	0.0672	0.07264	0.10392	0.08639	0.06248
78.6	0.07106	0.05503	0.05655	0.0529	0.06955	0.0635	0.06683	0.08344	0.0585	0.05522	0.06108	0.05394	0.08608	0.0633	0.07521	0.05905	0.07785	0.05696	0.09628	0.08393	0.09106	0.06322	0.06109	0.07414	0.07431	0.0849	0.0524	0.09541	0.07881	0.08687	0.08187	0.08799	0.10708	0.09234	0.08743	0.05089	0.09922	0.11371	0.07638	0.05447	0.07693	0.09644	0.07991	0.0656	0.07079	0.10206	0.08473	0.06097
78.7	0.06771	0.05171	0.05506	0.05046	0.06917	0.06283	0.06606	0.08551	0.05689	0.05321	0.05814	0.05161	0.08276	0.06156	0.0724	0.0557	0.07573	0.0554	0.09414	0.08258	0.08917	0.06151	0.05975	0.07225	0.0728	0.08344	0.0513	0.09267	0.07693	0.08495	0.07877	0.08542	0.10484	0.09014	0.08449	0.04916	0.09681	0.11129	0.07479	0.05261	0.07471	0.09393	0.07805	0.06405	0.06899	0.10019	0.08307	0.05951
78.8	0.06592	0.05114	0.0541	0.04971	0.06659	0.06078	0.06523	0.08207	0.05518	0.05167	0.05716	0.05107	0.08069	0.06131	0.06998	0.05303	0.0731	0.05432	0.09192	0.08118	0.08724	0.05978	0.05841	0.07039	0.07122	0.08193	0.05016	0.08987	0.07508	0.08295	0.07562	0.08279	0.10256	0.08793	0.08159	0.04737	0.09439	0.10881	0.07313	0.05075	0.07253	0.09146	0.07612	0.06243	0.06711	0.09836	0.0814	0.05805
78.9	0.0649	0.04952	0.05635	0.05097	0.06465	0.05579	0.06384	0.08049	0.05436	0.05142	0.05454	0.05024	0.08002	0.05894	0.07062	0.0536	0.0724	0.05129	0.08982	0.07986	0.0853	0.05812	0.05718	0.06857	0.06971	0.08051	0.04902	0.08717	0.07323	0.08098	0.07263	0.08029	0.10033	0.08579	0.07886	0.04567	0.09199	0.1064	0.07155	0.04896	0.07042	0.08905	0.07427	0.06085	0.06533	0.09655	0.07971	0.05661
79	0.06265	0.04767	0.05333	0.04841	0.06254	0.05456	0.06019	0.07751	0.05341	0.05062	0.05357	0.0493	0.07712	0.05759	0.06718	0.05356	0.0698	0.04907	0.08779	0.07859	0.08346	0.05642	0.05595	0.06683	0.06822	0.07909	0.04793	0.08439	0.07145	0.07907	0.06962	0.07792	0.09818	0.08369	0.07606	0.04405	0.08967	0.10405	0.06994	0.04721	0.06832	0.08667	0.07245	0.05931	0.06354	0.09476	0.07809	0.05517
79.1	0.06037	0.04573	0.05261	0.04745	0.06207	0.05551	0.05788	0.07618	0.04941	0.04928	0.05169	0.04715	0.07666	0.05606	0.0667	0.05149	0.06889	0.0476	0.08584	0.07734	0.08166	0.05476	0.05474	0.06509	0.06673	0.07775	0.04688	0.08172	0.06973	0.07719	0.06679	0.07559	0.09605	0.0816	0.07335	0.04244	0.08738	0.10173	0.0684	0.04554	0.06633	0.08433	0.07065	0.05787	0.06177	0.093	0.07656	0.0538
79.2	0.0601	0.04384	0.04934	0.04717	0.06135	0.05337	0.05735	0.0735	0.04781	0.0472	0.05265	0.04438	0.0742	0.05445	0.06417	0.04693	0.06756	0.04551	0.0839	0.07611	0.07986	0.05314	0.05356	0.06336	0.06529	0.07638	0.04582	0.07913	0.06802	0.07532	0.06387	0.07327	0.09391	0.07957	0.07066	0.04084	0.08513	0.09945	0.06684	0.04387	0.06435	0.08203	0.0689	0.05639	0.06001	0.09126	0.07506	0.05249
79.3	0.05677	0.04275	0.04746	0.04513	0.05868	0.05102	0.05712	0.07027	0.04784	0.04604	0.05023	0.04338	0.07171	0.05395	0.06166	0.04623	0.06511	0.0446	0.08205	0.07495	0.07806	0.05159	0.05242	0.06177	0.06388	0.07507	0.04479	0.07657	0.06637	0.07353	0.06107	0.07105	0.09177	0.07765	0.06803	0.0393	0.08291	0.09726	0.06533	0.04234	0.06255	0.07979	0.06719	0.055	0.05831	0.08955	0.0735	0.05119
79.4	0.05667	0.04256	0.04854	0.04431	0.05867	0.05184	0.05656	0.07107	0.04664	0.04677	0.04963	0.04216	0.07101	0.05351	0.06251	0.04723	0.0653	0.04331	0.08029	0.0738	0.07632	0.05007	0.0513	0.06014	0.06247	0.07373	0.04376	0.07401	0.06474	0.0718	0.05833	0.06888	0.08974	0.07566	0.06545	0.03782	0.08073	0.09513	0.06379	0.04083	0.06072	0.07758	0.06548	0.05358	0.05662	0.08792	0.07196	0.04992
79.5	0.05582	0.04266	0.04606	0.04379	0.05722	0.05086	0.05416	0.07018	0.04641	0.04551	0.04681	0.04232	0.07022	0.05281	0.06018	0.04538	0.06316	0.04164	0.07857	0.0727	0.07469	0.04861	0.0502	0.05863	0.06112	0.07246	0.04279	0.07157	0.06318	0.07013	0.05569	0.06685	0.08777	0.07383	0.06303	0.03642	0.07863	0.09307	0.0623	0.03939	0.05901	0.07547	0.06381	0.05221	0.05502	0.08637	0.07045	0.04863
79.6	0.0535	0.04209	0.04599	0.04656	0.056	0.04869	0.05228	0.06922	0.04613	0.04492	0.04788	0.04067	0.06906	0.05273	0.05957	0.04603	0.06322	0.04041	0.07691	0.07163	0.07312	0.04714	0.04919	0.05715	0.05986	0.07127	0.04181	0.06924	0.06166	0.06854	0.05314	0.06487	0.08583	0.07206	0.06068	0.03507	0.07654	0.09105	0.06085	0.03794	0.05738	0.07339	0.06218	0.05091	0.05346	0.08487	0.069	0.04737
79.7	0.05309	0.03547	0.04352	0.04168	0.05451	0.04716	0.05281	0.06751	0.04533	0.04437	0.0451	0.0384	0.0682	0.05125	0.05696	0.04487	0.06079	0.03878	0.07537	0.0706	0.07155	0.04575	0.04821	0.05581	0.05867	0.07016	0.0409	0.06702	0.06023	0.06703	0.05061	0.06301	0.08394	0.07038	0.05841	0.03375	0.07452	0.08913	0.05946	0.03657	0.05587	0.07144	0.06059	0.04968	0.05196	0.08342	0.0676	0.0462
79.8	0.05166	0.04134	0.04506	0.04256	0.05404	0.04622	0.05324	0.0672	0.04408	0.04343	0.045	0.03851	0.0675	0.05083	0.05827	0.04567	0.06032	0.03759	0.07391	0.06958	0.07004	0.04439	0.04723	0.05442	0.05748	0.06905	0.04	0.06485	0.05878	0.06547	0.04804	0.06113	0.08211	0.06875	0.05627	0.03239	0.07253	0.0872	0.05808	0.03522	0.05434	0.06943	0.05906	0.04845	0.05049	0.08197	0.06621	0.04504
79.9	0.05071	0.03555	0.04211	0.04051	0.05271	0.04435	0.04852	0.06469	0.04133	0.04074	0.04308	0.03711	0.06526	0.04984	0.05612	0.04163	0.05852	0.03594	0.07247	0.0686	0.0686	0.04313	0.04627	0.05316	0.05631	0.06796	0.0391	0.06274	0.05738	0.06407	0.04562	0.05937	0.08035	0.06719	0.05425	0.0311	0.07063	0.08533	0.05671	0.03395	0.05289	0.06754	0.05754	0.04722	0.0491	0.08061	0.06485	0.04393
80	0.04948	0.03708	0.04566	0.03979	0.05288	0.04492	0.05243	0.06423	0.04089	0.04159	0.04322	0.03671	0.06455	0.04975	0.05346	0.04202	0.05749	0.03476	0.07107	0.06762	0.06722	0.04188	0.04533	0.05189	0.05519	0.06691	0.03819	0.06072	0.05599	0.06269	0.04321	0.05769	0.07863	0.06565	0.05229	0.02981	0.06876	0.0835	0.05534	0.03265	0.05154	0.0657	0.05602	0.046	0.04773	0.07925	0.06353	0.0428
80.1	0.04787	0.03486	0.0421	0.03724	0.04971	0.04303	0.04884	0.0628	0.04037	0.03918	0.04086	0.0363	0.06332	0.04797	0.05288	0.03976	0.05571	0.03333	0.06974	0.06662	0.06589	0.04073	0.04443	0.05071	0.05411	0.06592	0.0373	0.05874	0.05474	0.06134	0.04089	0.05607	0.07697	0.06415	0.0504	0.02854	0.06693	0.08176	0.05407	0.03144	0.05025	0.0639	0.05453	0.04485	0.04643	0.07797	0.06228	0.04173
80.2	0.04451	0.03445	0.04125	0.03966	0.0464	0.04103	0.04857	0.06105	0.03947	0.04043	0.04228	0.03294	0.06284	0.0476	0.05307	0.04193	0.05475	0.03294	0.06845	0.06565	0.06462	0.03955	0.04357	0.04951	0.05306	0.06488	0.03637	0.05678	0.05342	0.05999	0.03861	0.05447	0.0753	0.06266	0.04855	0.02727	0.06516	0.08003	0.0528	0.03018	0.04892	0.0621	0.05307	0.04373	0.04519	0.0767	0.06092	0.0407
80.3	0.04393	0.03249	0.03978	0.03568	0.04711	0.04223	0.04523	0.05955	0.03784	0.03996	0.03965	0.03301	0.0597	0.04686	0.05123	0.03901	0.05284	0.0312	0.06719	0.06473	0.06337	0.03843	0.04273	0.04837	0.05202	0.06391	0.03545	0.05489	0.05218	0.05872	0.03639	0.05291	0.07367	0.06119	0.04678	0.02607	0.06349	0.07839	0.0514	0.02892	0.04757	0.0604	0.05163	0.04261	0.04399	0.0754	0.05965	0.03962
80.4	0.04467	0.03273	0.03763	0.03676	0.04513	0.04214	0.04634	0.05993	0.03904	0.03842	0.03828	0.03464	0.06057	0.04593	0.05139	0.03954	0.05359	0.0309	0.06595	0.0638	0.06213	0.03731	0.04186	0.04727	0.051	0.06296	0.0345	0.05302	0.0509	0.05742	0.03419	0.05138	0.07209	0.05976	0.04512	0.0249	0.06179	0.0768	0.05001	0.02763	0.04621	0.05866	0.05019	0.04153	0.04278	0.07414	0.05834	0.03849
80.5	0.04285	0.03213	0.03885	0.03614	0.04637	0.03943	0.04586	0.05837	0.03766	0.03805	0.03873	0.03214	0.05966	0.04594	0.05071	0.03768	0.0528	0.03043	0.06479	0.06289	0.06094	0.03617	0.04101	0.04623	0.05002	0.06208	0.03356	0.05119	0.04975	0.05621	0.0321	0.04992	0.0706	0.05837	0.04347	0.02373	0.06018	0.07527	0.04868	0.0264	0.04489	0.05699	0.04875	0.04046	0.04163	0.07303	0.05714	0.03746
80.6	0.04182	0.02877	0.03571	0.03531	0.04365	0.03603	0.04348	0.05633	0.03567	0.03557	0.03592	0.02961	0.05711	0.04399	0.04817	0.03478	0.04928	0.02978	0.06369	0.06196	0.0598	0.03505	0.04019	0.04517	0.04905	0.06115	0.03258	0.04946	0.04855	0.05503	0.03012	0.04851	0.06906	0.057	0.04189	0.02253	0.05856	0.07376	0.04738	0.02523	0.04361	0.05532	0.04733	0.03942	0.04061	0.07189	0.05589	0.03645
80.7	0.04053	0.02465	0.03459	0.03425	0.0421	0.03365	0.04038	0.05411	0.0339	0.03556	0.03275	0.02979	0.05719	0.04418	0.0466	0.03276	0.04746	0.02665	0.06261	0.06109	0.05867	0.03399	0.03941	0.04419	0.04814	0.06029	0.03166	0.04783	0.04741	0.05386	0.02817	0.04712	0.06759	0.05569	0.0404	0.02139	0.05705	0.07233	0.04613	0.02409	0.04241	0.05375	0.04596	0.03837	0.03961	0.07074	0.05471	0.03547
80.8	0.04023	0.02608	0.03277	0.03322	0.04264	0.03387	0.0409	0.05469	0.03334	0.03467	0.03248	0.03041	0.05586	0.04311	0.04642	0.03326	0.04785	0.02569	0.06157	0.06023	0.0576	0.03305	0.03862	0.0433	0.04733	0.05947	0.03069	0.0462	0.04629	0.05273	0.02636	0.04579	0.06615	0.05443	0.03899	0.02025	0.05557	0.0709	0.04489	0.023	0.04127	0.05221	0.04456	0.03737	0.03866	0.06961	0.05352	0.03448
80.9	0.04037	0.02366	0.03647	0.03572	0.04235	0.03184	0.04134	0.05427	0.03389	0.0367	0.03412	0.0283	0.05663	0.04331	0.04854	0.03479	0.04787	0.02634	0.06056	0.05943	0.05658	0.03226	0.03783	0.04252	0.04661	0.05868	0.02974	0.04458	0.04516	0.05169	0.02465	0.04454	0.06487	0.05321	0.03765	0.01915	0.05421	0.06954	0.04372	0.02191	0.0402	0.05065	0.04318	0.0364	0.03777	0.06858	0.05238	0.03346
81	0.03904	0.02689	0.03384	0.03401	0.04053	0.0346	0.04374	0.05394	0.03346	0.03485	0.03554	0.0261	0.05436	0.04152	0.04677	0.03469	0.04582	0.02544	0.05959	0.05856	0.05558	0.03152	0.03703	0.04176	0.04587	0.0579	0.02879	0.04303	0.04407	0.05068	0.02301	0.04326	0.06351	0.05202	0.03635	0.01816	0.05285	0.06827	0.04259	0.02083	0.0392	0.04908	0.04184	0.03543	0.03696	0.0676	0.05126	0.03246
81.1	0.03635	0.02469	0.02915	0.03192	0.03786	0.03281	0.03776	0.05083	0.03149	0.03304	0.02992	0.02629	0.05318	0.04068	0.0434	0.03211	0.04415	0.02303	0.05867	0.05771	0.05459	0.0308	0.03628	0.04099	0.04514	0.05716	0.0278	0.04158	0.04299	0.04966	0.02147	0.04209	0.06221	0.05081	0.03516	0.0172	0.05159	0.06709	0.04143	0.01976	0.03823	0.04759	0.04057	0.03449	0.03622	0.06663	0.0501	0.0315
81.2	0.03614	0.01971	0.03188	0.03084	0.03833	0.03094	0.03691	0.04928	0.03214	0.03297	0.02785	0.02596	0.05272	0.04085	0.044	0.03181	0.04512	0.02379	0.05775	0.05688	0.05365	0.03009	0.03553	0.04024	0.04438	0.05645	0.02679	0.04014	0.04199	0.0487	0.02002	0.04097	0.06094	0.04953	0.03404	0.01622	0.0503	0.06591	0.04034	0.01869	0.03733	0.0461	0.0393	0.03355	0.03541	0.06567	0.04892	0.03056
81.3	0.03665	0.02086	0.03102	0.03425	0.03893	0.02853	0.03818	0.05159	0.0315	0.03247	0.02985	0.02578	0.05309	0.04043	0.04315	0.0303	0.04485	0.02257	0.05684	0.05608	0.05276	0.02937	0.0348	0.03951	0.04361	0.05575	0.0258	0.03871	0.04101	0.04777	0.01865	0.03991	0.0598	0.04829	0.03297	0.01526	0.04906	0.06475	0.03928	0.01767	0.03643	0.04463	0.03803	0.03261	0.03468	0.06475	0.04788	0.02964
81.4	0.03599	0.02024	0.03299	0.03264	0.0379	0.03159	0.03748	0.04955	0.03086	0.03376	0.02994	0.02587	0.05227	0.04072	0.04422	0.02933	0.04468	0.02477	0.05594	0.05527	0.05184	0.02867	0.03402	0.03878	0.04287	0.05506	0.02476	0.0373	0.04002	0.04684	0.0173	0.03879	0.05865	0.04708	0.03191	0.01431	0.04787	0.06364	0.03824	0.01665	0.03557	0.04319	0.03676	0.0317	0.03395	0.06388	0.04678	0.0287
81.5	0.03423	0.02007	0.02926	0.03102	0.03557	0.03039	0.03629	0.04786	0.02899	0.03208	0.0286	0.02302	0.05109	0.03927	0.04275	0.03049	0.04257	0.02148	0.05514	0.05447	0.051	0.02798	0.0333	0.03805	0.04216	0.05439	0.02376	0.03602	0.03902	0.04593	0.01605	0.03771	0.05752	0.04591	0.03089	0.01343	0.04674	0.06261	0.03723	0.01564	0.03475	0.04175	0.03547	0.03078	0.03332	0.063	0.04571	0.02778
81.6	0.03501	0.02017	0.03055	0.03304	0.03521	0.03061	0.03741	0.0468	0.03059	0.03112	0.02898	0.02223	0.05012	0.03827	0.04125	0.03077	0.04227	0.02208	0.05437	0.05366	0.05013	0.02728	0.03259	0.03736	0.04144	0.05373	0.02271	0.03472	0.03804	0.04506	0.01489	0.03669	0.05637	0.04473	0.0299	0.01256	0.04565	0.06155	0.03622	0.01468	0.03397	0.04036	0.03424	0.02988	0.03271	0.06217	0.04472	0.02688
81.7	0.03476	0.01816	0.03123	0.03287	0.03497	0.0329	0.03593	0.04703	0.03047	0.03202	0.0277	0.02252	0.05047	0.03846	0.04161	0.03012	0.04243	0.02263	0.05362	0.05284	0.04927	0.02658	0.0319	0.03666	0.04071	0.05306	0.02168	0.03347	0.03706	0.04415	0.01375	0.03573	0.05526	0.04357	0.029	0.01168	0.04459	0.06054	0.03518	0.01373	0.03325	0.03896	0.03302	0.02901	0.03213	0.06132	0.04373	0.02599
81.8	0.03124	0.01565	0.02854	0.03109	0.03359	0.03108	0.03591	0.04484	0.02814	0.02998	0.02679	0.02013	0.0493	0.03673	0.03945	0.02696	0.04189	0.02088	0.05286	0.05201	0.04842	0.02587	0.03116	0.036	0.03997	0.05241	0.02064	0.03227	0.03613	0.04324	0.01267	0.03478	0.05418	0.04241	0.02813	0.01083	0.04356	0.05956	0.03411	0.0128	0.03254	0.03758	0.03179	0.02815	0.03155	0.06042	0.04273	0.02506
81.9	0.02947	0.01295	0.02348	0.02575	0.03159	0.02664	0.03233	0.04255	0.02724	0.02864	0.02471	0.01821	0.04698	0.03467	0.03835	0.02532	0.04089	0.0188	0.05213	0.0512	0.04762	0.02517	0.03047	0.03535	0.03929	0.05176	0.01956	0.03107	0.03512	0.04231	0.01166	0.03382	0.05308	0.04128	0.02728	0.00997	0.04253	0.05858	0.03306	0.01188	0.03184	0.03618	0.03058	0.02726	0.03097	0.05954	0.04171	0.02413
82	0.03049	0.0173	0.02882	0.0284	0.03361	0.02722	0.03313	0.04587	0.02839	0.03102	0.02763	0.01888	0.04781	0.03617	0.03839	0.02447	0.04041	0.01939	0.05141	0.05036	0.0468	0.02446	0.02978	0.03473	0.03859	0.05114	0.01844	0.02989	0.03418	0.04144	0.0107	0.03289	0.05202	0.04016	0.0264	0.00908	0.04152	0.05761	0.03206	0.01096	0.03117	0.03482	0.02939	0.02634	0.03034	0.0587	0.04067	0.02316
82.1	0.02874	0.01636	0.02797	0.03035	0.03181	0.02462	0.03109	0.04413	0.02709	0.03039	0.02412	0.01784	0.04743	0.03557	0.03772	0.02584	0.0387	0.01878	0.05077	0.04954	0.04599	0.02379	0.02917	0.03415	0.03792	0.05053	0.01735	0.02878	0.03326	0.04061	0.00984	0.03202	0.05102	0.03906	0.02566	0.00822	0.04056	0.05669	0.03109	0.0101	0.03054	0.03351	0.02821	0.02549	0.02979	0.05783	0.03965	0.02218
82.2	0.03056	0.01534	0.02725	0.02898	0.03078	0.02742	0.03142	0.04389	0.02712	0.03227	0.02414	0.01759	0.04693	0.03648	0.03786	0.02456	0.03951	0.01893	0.05009	0.04871	0.04522	0.02313	0.02853	0.03358	0.03721	0.04989	0.01626	0.02768	0.03232	0.03979	0.00904	0.03116	0.05003	0.03799	0.02486	0.00737	0.03964	0.05579	0.03014	0.00923	0.02994	0.03223	0.02704	0.02463	0.02935	0.057	0.03867	0.02128
82.3	0.02967	0.01004	0.0274	0.02803	0.03038	0.0269	0.0298	0.04267	0.0264	0.02947	0.02254	0.01702	0.04572	0.03431	0.0363	0.02418	0.03931	0.01741	0.04944	0.04786	0.04439	0.02244	0.02787	0.033	0.03653	0.04929	0.01517	0.02669	0.03139	0.03898	0.00832	0.0303	0.04902	0.03693	0.02414	0.00651	0.03872	0.0549	0.02921	0.00837	0.0294	0.03094	0.02589	0.02377	0.0289	0.05615	0.03769	0.02037
82.4	0.02756	0.00643	0.02704	0.02702	0.0297	0.02511	0.02735	0.04274	0.02592	0.02818	0.02384	0.01569	0.04496	0.0343	0.03522	0.0243	0.03708	0.01797	0.04881	0.04702	0.04358	0.02172	0.0272	0.03243	0.03591	0.04871	0.01411	0.0257	0.03047	0.03816	0.00763	0.02946	0.04802	0.03594	0.02337	0.0057	0.03784	0.05403	0.0283	0.00756	0.02887	0.02963	0.02478	0.023	0.02843	0.05533	0.03672	0.01941
82.5	0.02619	0.00547	0.02201	0.02284	0.02604	0.02105	0.02575	0.03946	0.02408	0.02641	0.01813	0.01364	0.0418	0.03147	0.03318	0.02123	0.0349	0.01532	0.04822	0.04618	0.04276	0.02106	0.02658	0.03188	0.03522	0.04813	0.0131	0.02474	0.02956	0.03734	0.00696	0.02863	0.04703	0.03493	0.02268	0.00499	0.03703	0.05319	0.02737	0.00676	0.02833	0.02836	0.02369	0.02224	0.028	0.05451	0.03576	0.01846
82.6	0.02525	0.00579	0.02093	0.02288	0.02679	0.02229	0.02588	0.03999	0.02326	0.0266	0.01932	0.01315	0.04132	0.03241	0.03241	0.02132	0.036	0.01546	0.0476	0.04535	0.04196	0.02037	0.026	0.03132	0.03456	0.04757	0.0121	0.02392	0.0287	0.03654	0.00633	0.02782	0.04609	0.03395	0.02201	0.00425	0.03626	0.05241	0.02646	0.00593	0.02775	0.02712	0.02257	0.02146	0.02754	0.05372	0.03484	0.01759
82.7	0.02577	0.00519	0.02462	0.0236	0.02545	0.02067	0.024	0.04154	0.02493	0.02711	0.01931	0.01341	0.04072	0.03126	0.03367	0.02104	0.03606	0.01534	0.04697	0.04449	0.04114	0.01979	0.02539	0.03078	0.03393	0.04701	0.0111	0.02297	0.0278	0.03575	0.00577	0.02703	0.04514	0.03298	0.02128	0.0037	0.03549	0.05162	0.0256	0.00511	0.02719	0.02594	0.02149	0.02069	0.02711	0.05294	0.03391	0.01673
82.8	0.02347	0.00319	0.02102	0.02138	0.02351	0.01639	0.02105	0.03797	0.02276	0.02622	0.01877	0.01253	0.0405	0.03033	0.03151	0.01913	0.03388	0.01369	0.04641	0.04366	0.04034	0.01929	0.02478	0.03023	0.0333	0.04645	0.01015	0.02212	0.02691	0.03496	0.00522	0.02626	0.04414	0.0321	0.02051	0.00336	0.03475	0.0508	0.02467	0.00429	0.02663	0.02478	0.02049	0.01989	0.02669	0.05218	0.03298	0.0159
82.9	0.02322	0.00365	0.02306	0.025	0.02359	0.022	0.02485	0.03823	0.02207	0.02569	0.01722	0.01095	0.04062	0.02956	0.03154	0.01863	0.03462	0.01435	0.04585	0.0429	0.03956	0.01878	0.02417	0.02968	0.03265	0.04587	0.00922	0.02124	0.02605	0.03418	0.00466	0.02548	0.04312	0.03119	0.01981	0.0029	0.03401	0.04994	0.02378	0.00347	0.02605	0.02365	0.01948	0.01914	0.02629	0.05137	0.03204	0.01507
83	0.02343	0.00345	0.02203	0.02351	0.02366	0.02424	0.02567	0.03906	0.02167	0.02573	0.01853	0.01253	0.03872	0.03035	0.03092	0.01994	0.03436	0.01389	0.04532	0.04209	0.03872	0.0182	0.02358	0.02913	0.03204	0.04526	0.00831	0.02041	0.02517	0.0334	0.00415	0.02472	0.04212	0.03036	0.01908	0.00248	0.03327	0.04909	0.02289	0.00266	0.02555	0.02256	0.01859	0.0184	0.02589	0.05055	0.03106	0.0142
83.1	0.02406	0.000755	0.02166	0.02506	0.02476	0.02169	0.02513	0.03803	0.02329	0.02664	0.01914	0.01122	0.03895	0.02936	0.02984	0.02004	0.03381	0.01435	0.04478	0.04125	0.03793	0.0176	0.02295	0.02856	0.03141	0.04467	0.00743	0.01955	0.02427	0.03263	0.00364	0.02396	0.04108	0.02955	0.01837	0.00208	0.03251	0.04822	0.02205	0.00194	0.02508	0.02151	0.01783	0.01769	0.02543	0.04971	0.03007	0.01333
83.2	0.02227	0.00278	0.02075	0.01911	0.0248	0.01996	0.02241	0.03642	0.02169	0.02573	0.01938	0.01148	0.03802	0.0297	0.02747	0.0191	0.03297	0.01222	0.04427	0.04044	0.0371	0.01697	0.02233	0.02797	0.0308	0.04403	0.00658	0.01872	0.02336	0.03183	0.00315	0.02319	0.04002	0.02875	0.01772	0.00169	0.03174	0.04735	0.02117	0.00159	0.02463	0.02046	0.017	0.01698	0.02495	0.0489	0.02912	0.0125
83.3	0.0217	-0.00779	0.02377	0.02264	0.02565	0.02145	0.02538	0.03726	0.02182	0.02706	0.01977	0.00995	0.03716	0.02773	0.02603	0.0187	0.03382	0.0123	0.04375	0.03959	0.03623	0.01636	0.02171	0.02734	0.03013	0.04339	0.00569	0.01784	0.02243	0.03102	0.00263	0.02246	0.03901	0.02796	0.01706	0.00126	0.03096	0.04647	0.02028	0.00121	0.0241	0.01946	0.01609	0.01622	0.0244	0.04808	0.02819	0.01174
83.4	0.01954	-0.03929	0.0174	0.01987	0.02177	0.0194	0.02123	0.03618	0.01959	0.02482	0.01682	0.00804	0.03492	0.02631	0.02469	0.01599	0.0312	0.01104	0.04324	0.0387	0.03534	0.01565	0.02109	0.02669	0.02931	0.0428	0.00485	0.01707	0.0215	0.0302	0.00214	0.02172	0.03799	0.0272	0.01644	0.00085	0.03016	0.04563	0.01941	0.000788	0.02351	0.01851	0.01514	0.01559	0.02386	0.04725	0.02725	0.01102
83.5	0.02096	-0.05159	0.0214	0.02346	0.02289	0.01872	0.02328	0.03493	0.0213	0.02673	0.01864	0.00953	0.03519	0.0271	0.02576	0.01797	0.03355	0.0132	0.04263	0.03777	0.03437	0.01488	0.02043	0.02597	0.02835	0.0422	0.00406	0.0163	0.02056	0.02936	0.00165	0.02092	0.03694	0.02642	0.01577	0.000431	0.02934	0.04474	0.01854	0.000393	0.02295	0.01753	0.01405	0.01502	0.02331	0.04641	0.02631	0.01031
83.6	0.01996	-0.07223	0.01818	0.01929	0.02092	0.0175	0.02159	0.03294	0.01879	0.02626	0.01235	0.00756	0.03216	0.02435	0.02407	0.01473	0.0313	0.01046	0.04204	0.0369	0.03338	0.01414	0.01985	0.02525	0.02743	0.04156	0.00332	0.01553	0.01962	0.02852	0.00118	0.02014	0.03586	0.02562	0.01515	0.000313	0.02851	0.04382	0.01768	0.000129	0.02239	0.01656	0.01298	0.01446	0.02274	0.04557	0.0254	0.00958
83.7	0.01985	-0.07539	0.0194	0.02128	0.02119	0.01625	0.02167	0.0352	0.01879	0.02473	0.01394	0.00861	0.03213	0.02553	0.02342	0.01532	0.03095	0.01212	0.04142	0.03598	0.03238	0.01337	0.01923	0.02452	0.02651	0.0409	0.0026	0.01477	0.01868	0.02766	0.000736	0.01938	0.03477	0.02481	0.01453	0.000312	0.02772	0.0429	0.01693	0.000205	0.02206	0.01562	0.01194	0.01388	0.02218	0.04467	0.02451	0.00887
83.8	0.01636	-0.09856	0.01482	0.01671	0.01865	0.01359	0.01905	0.02983	0.01726	0.0206	0.00981	0.00507	0.02996	0.02229	0.0197	0.01294	0.02801	0.00795	0.04081	0.03502	0.03133	0.01256	0.01856	0.02379	0.02563	0.04024	0.00191	0.01403	0.01776	0.02682	0.00043	0.01863	0.03365	0.02403	0.01387	0.000303	0.02692	0.04198	0.01622	0.000341	0.02173	0.01472	0.01098	0.01329	0.02161	0.04372	0.02357	0.00817
83.9	0.01782	-0.09062	0.01714	0.01841	0.01885	0.01387	0.02047	0.03216	0.01775	0.02441	0.01277	0.00606	0.03076	0.02295	0.02056	0.01221	0.02928	0.00802	0.04017	0.03407	0.03031	0.01178	0.0179	0.02314	0.02476	0.0396	0.00126	0.01328	0.01683	0.02596	0.000149	0.01784	0.03246	0.02324	0.01303	0.00032	0.02613	0.04105	0.0155	0.000444	0.02139	0.01383	0.00997	0.0126	0.021	0.04275	0.02263	0.0074
84	0.01446	-0.09996	0.01519	0.01567	0.01807	0.01246	0.0171	0.03108	0.01681	0.02183	0.00844	0.00529	0.02899	0.02182	0.01857	0.01167	0.02724	0.00742	0.03957	0.03314	0.02928	0.01105	0.01727	0.02245	0.02391	0.03901	0.000667	0.01262	0.01591	0.02508	6.33e-05	0.0171	0.03127	0.02246	0.01213	0.000288	0.02534	0.04012	0.01474	0.0006	0.02103	0.01295	0.00909	0.01186	0.02041	0.04179	0.02169	0.00666
84.1	0.01171	-0.10651	0.01342	0.01649	0.01547	0.011	0.01586	0.02975	0.01515	0.0192	0.01237	0.0028	0.02674	0.01926	0.01725	0.00886	0.0253	0.00622	0.03892	0.03219	0.02823	0.01033	0.01664	0.02167	0.023	0.03835	0.000165	0.01195	0.01503	0.02421	1.03e-05	0.01633	0.03006	0.02163	0.01118	0.000262	0.02454	0.03914	0.01393	0.000616	0.02054	0.01206	0.00819	0.0111	0.01973	0.04078	0.0208	0.00595
84.2	0.01364	-0.10991	0.01344	0.01751	0.01785	0.01302	0.01862	0.03021	0.01584	0.02156	0.01022	0.00304	0.02644	0.02023	0.0168	0.01114	0.02591	0.00781	0.03827	0.03121	0.02719	0.00961	0.01601	0.02086	0.02208	0.03768	1.4e-05	0.01125	0.01419	0.02338	-2.65e-05	0.01552	0.0288	0.02083	0.01027	0.000246	0.02375	0.03814	0.01313	0.000607	0.02004	0.01128	0.00733	0.01034	0.01905	0.03972	0.01992	0.00527
84.3	0.01044	-0.10997	0.01089	0.01172	0.01403	0.01043	0.01494	0.02872	0.01452	0.0189	0.00775	0.00289	0.02387	0.01823	0.01475	0.00944	0.02321	0.00346	0.03759	0.03024	0.0261	0.00889	0.01537	0.01998	0.02114	0.03698	-1.35e-05	0.01053	0.0133	0.02249	-7.16e-05	0.01475	0.02751	0.01998	0.00942	0.000243	0.02295	0.03707	0.01231	0.000596	0.01952	0.01049	0.00645	0.00963	0.01838	0.03866	0.019	0.0046
84.4	0.01191	-0.11192	0.01237	0.01587	0.01526	0.01172	0.01604	0.02781	0.01513	0.0176	0.00736	0.00376	0.02461	0.02122	0.01703	0.01145	0.02385	0.00626	0.03694	0.02928	0.02505	0.00822	0.01472	0.01906	0.02018	0.03633	-1.25e-05	0.0098	0.01237	0.02159	-5.35e-05	0.01397	0.02625	0.01911	0.00861	0.000211	0.02211	0.03597	0.01151	0.000572	0.01892	0.00968	0.00563	0.00892	0.0177	0.03761	0.01811	0.004
84.5	0.00823	-0.11942	0.00668	0.011	0.01152	0.00746	0.00924	0.02488	0.01103	0.01557	0.00438	0.00102	0.0198	0.0159	0.01111	0.0061	0.02026	0.0025	0.03625	0.02833	0.02404	0.00755	0.01408	0.0181	0.01925	0.03558	7.9e-06	0.00907	0.01141	0.02069	-4.27e-05	0.01318	0.02492	0.01821	0.00781	0.000115	0.02127	0.0348	0.01069	0.000519	0.01822	0.00891	0.0048	0.00819	0.01695	0.03641	0.01714	0.00335
84.6	0.00902	-0.12435	0.00766	0.01077	0.01078	0.00573	0.01101	0.02458	0.01183	0.01646	0.00608	0.00108	0.0208	0.01635	0.01166	0.0056	0.0185	0.00243	0.03554	0.02738	0.02303	0.00685	0.01343	0.01714	0.01833	0.03485	6.62e-05	0.00834	0.0105	0.01978	-2.93e-05	0.01237	0.02363	0.01732	0.007	0.000124	0.02044	0.03366	0.00986	0.000482	0.01757	0.0082	0.00402	0.00746	0.0162	0.03528	0.01618	0.00271
84.7	0.01064	-0.1245	0.00998	0.011	0.01363	0.00831	0.01276	0.02514	0.01364	0.01833	0.00577	0.0041	0.02143	0.0164	0.01253	0.00654	0.02059	0.00351	0.03484	0.02641	0.02203	0.0062	0.01279	0.01608	0.0174	0.03403	0.000126	0.00767	0.00959	0.01882	-3.34e-05	0.01155	0.02232	0.01636	0.00622	9.08e-05	0.01958	0.03249	0.00901	0.000421	0.01689	0.00746	0.00328	0.00676	0.01541	0.03402	0.01517	0.00212
84.8	0.00931	-0.12826	0.00797	0.01123	0.01294	0.00659	0.01472	0.02461	0.01244	0.01788	0.00717	0.0015	0.02138	0.01405	0.01139	0.00742	0.02005	0.00256	0.03414	0.02545	0.02102	0.00588	0.01215	0.01502	0.01651	0.03325	0.00021	0.00699	0.00868	0.01788	-2.53e-05	0.01074	0.021	0.01556	0.00551	5.83e-05	0.01872	0.03125	0.00818	0.000315	0.01619	0.00674	0.0025	0.00605	0.01458	0.03283	0.01424	0.00156
84.9	0.00816	-0.13615	0.00844	0.00774	0.01228	0.00702	0.01207	0.02291	0.01098	0.01663	0.00731	0.00243	0.01829	0.01233	0.00961	0.00458	0.01878	0.00261	0.0334	0.02448	0.02	0.0055	0.01147	0.01393	0.0156	0.03243	0.000329	0.00633	0.00779	0.01691	-3.11e-06	0.00994	0.01964	0.01468	0.0048	5.47e-05	0.01783	0.02998	0.00731	0.000224	0.01545	0.00598	0.00168	0.00537	0.01369	0.03154	0.01331	0.00117
85	0.00772	-0.14295	0.00907	0.00629	0.01138	0.00537	0.00935	0.02193	0.01032	0.01565	0.00411	0.00148	0.01701	0.01302	0.00619	0.0027	0.01708	0.00115	0.03264	0.02352	0.019	0.00514	0.01075	0.01287	0.01469	0.03166	0.000492	0.00572	0.00695	0.01598	1.06e-05	0.00917	0.01833	0.01381	0.00409	3.84e-05	0.01694	0.0287	0.00648	0.00013	0.01469	0.0053	0.00116	0.00473	0.01283	0.03025	0.01233	0.000833
85.1	0.00645	-0.13887	0.00601	0.00877	0.00859	0.00325	0.00904	0.01985	0.00969	0.01577	0.00518	-0.00027	0.01559	0.0107	0.00661	0.00164	0.01471	0.000904	0.03188	0.02254	0.01796	0.0048	0.01007	0.01177	0.01381	0.03081	0.00063	0.00512	0.00605	0.01501	1.76e-05	0.00835	0.01693	0.01293	0.0034	2.73e-05	0.016	0.0274	0.00557	1.78e-05	0.01399	0.00457	0.000739	0.0041	0.0119	0.02869	0.01129	0.000479
85.2	0.00477	-0.13833	0.00629	0.00662	0.00895	0.00348	0.00853	0.02036	0.00852	0.01434	0.0014	0.00096	0.01561	0.00853	0.00499	0.00266	0.01408	0.00153	0.03113	0.02154	0.01693	0.00448	0.00939	0.01084	0.01294	0.02999	0.000791	0.00456	0.00525	0.01408	4.56e-05	0.00756	0.0156	0.01211	0.00273	1.04e-05	0.0151	0.0261	0.00466	-8.24e-05	0.01328	0.00392	0.000349	0.00345	0.01097	0.02707	0.01042	0.00016
85.3	0.0048	-0.13824	0.0056	0.00475	0.00836	0.00407	0.00747	0.01906	0.00792	0.01425	0.00139	0.000323	0.01498	0.00978	0.00476	0.00226	0.01421	0.00148	0.03037	0.02053	0.01592	0.00413	0.00868	0.01002	0.01208	0.02913	0.000933	0.00394	0.00442	0.01318	6.21e-05	0.00683	0.01423	0.01133	0.00206	1.22e-05	0.01417	0.02478	0.00381	-0.000169	0.0125	0.00325	-7.57e-06	0.00285	0.01011	0.02549	0.00951	-9.58e-05
85.4	0.00368	-0.14277	0.00358	0.00457	0.00818	0.000586	0.00791	0.01802	0.00757	0.01209	0.000926	-0.000457	0.013	0.00794	0.00565	0.0023	0.01195	0.000707	0.02959	0.01954	0.01496	0.00382	0.00801	0.00919	0.01124	0.02834	0.00107	0.00332	0.00365	0.0123	0.000109	0.00613	0.01293	0.01054	0.00143	1.71e-05	0.01325	0.02348	0.00295	-0.000295	0.01173	0.00264	-1.05e-07	0.00228	0.00925	0.02401	0.00883	-9.47e-05
85.5	0.00326	-0.15917	0.00288	0.00175	0.00711	-0.00157	0.00523	0.01719	0.00514	0.01092	-0.00337	-0.00254	0.0128	0.00435	0.00227	0.000379	0.01123	-0.000994	0.02884	0.0185	0.01407	0.00352	0.00737	0.00832	0.01041	0.02751	0.0012	0.00273	0.00289	0.01141	0.000178	0.00549	0.0117	0.00983	0.000967	-1.4e-05	0.0123	0.02214	0.00209	-0.0004	0.01094	0.00203	-2.97e-05	0.00173	0.00835	0.02251	0.00823	-7.95e-05
85.6	0.0021	-0.14074	0.00545	0.00427	0.0072	-0.0024	0.0059	0.01664	0.00688	0.01116	0.000142	0.000375	0.01149	0.00649	0.00194	0.000675	0.00991	0.000461	0.02809	0.0175	0.01315	0.00325	0.00673	0.00746	0.0096	0.0267	0.00134	0.00217	0.0025	0.01053	0.000249	0.00478	0.01044	0.00906	0.000603	-3.44e-05	0.01138	0.0208	0.00149	-0.000511	0.01014	0.00143	-2.88e-05	0.00121	0.00751	0.02108	0.00759	-5.36e-05
85.7	0.000606	-0.14238	0.00126	0.002	0.00405	-0.00259	0.00436	0.01322	0.00442	0.0093	-0.00174	-0.00109	0.00956	0.00367	0.00129	-0.00185	0.00787	-0.00093	0.02736	0.01648	0.01225	0.00296	0.0061	0.00685	0.00877	0.02588	0.00146	0.00155	0.00212	0.0096	0.000307	0.00404	0.0092	0.0083	0.00033	-3.25e-05	0.01046	0.01947	0.00101	-0.000605	0.00936	0.000868	-3.47e-05	0.000664	0.00668	0.01956	0.00687	-4.47e-05
85.8	0.000413	-0.14616	0.00148	0.00109	0.00222	-0.00138	0.00231	0.01414	0.00599	0.00902	5.8e-05	-0.000603	0.00932	0.00347	0.000991	-0.000717	0.00628	-0.000888	0.02664	0.01551	0.01139	0.00271	0.0055	0.00635	0.00795	0.02509	0.00161	0.00099	0.00173	0.00872	0.00034	0.00337	0.00823	0.00757	0.000181	2.13e-05	0.00977	0.01818	0.000582	-0.000679	0.00862	0.000358	-4.68e-05	0.000229	0.00585	0.0181	0.00623	-1.91e-05
85.9	0.000758	-0.14238	0.00269	0.00257	0.00284	0.00156	0.00494	0.01236	0.00484	0.00882	0.000927	0.00106	0.01024	0.00368	0.00132	-0.00206	0.00612	0.00122	0.02592	0.01457	0.01053	0.00246	0.00488	0.00581	0.00712	0.02433	0.0018	0.000616	0.00134	0.00785	0.000431	0.00295	0.0073	0.00686	8.63e-05	6.83e-05	0.00911	0.01686	0.00011	-0.000739	0.00785	-2.48e-05	-4.24e-05	-2.84e-06	0.005	0.01669	0.00555	-4.85e-06
86	0.000939	-0.14276	0.00205	-0.00143	0.00242	0.000509	0.00404	0.01227	0.00355	0.00796	0.000342	-0.00101	0.0095	0.00328	0.000667	0.00137	0.00707	-9.2e-05	0.02522	0.01371	0.00972	0.00223	0.00423	0.00521	0.00629	0.02351	0.00196	0.000382	0.000904	0.007	0.000536	0.00256	0.00638	0.00612	-1.72e-05	0.000112	0.00861	0.01558	-0.000121	-0.000773	0.00708	-0.000207	-3.97e-05	-8.41e-06	0.00419	0.01531	0.00489	5.32e-05
86.1	0.000505	-0.14817	0.00122	-0.00131	0.00332	0.000751	0.00526	0.01184	0.00391	0.00821	-0.00137	0.00181	0.00936	0.0037	0.00137	0.000351	0.00457	-0.000469	0.02456	0.01286	0.00893	0.00196	0.00361	0.00462	0.00546	0.0227	0.00212	0.000173	0.00053	0.00618	0.000584	0.00213	0.00542	0.00537	-0.000138	8.79e-05	0.00818	0.01435	-0.000115	-0.000785	0.00639	-0.000132	-4.89e-05	-2.26e-05	0.00338	0.01399	0.00416	0.000178
86.2	0.000335	-0.15197	0.000903	-0.00213	0.00282	-0.000737	0.00142	0.01151	0.0025	0.00664	0.00034	0.000756	0.00741	0.00147	0.000362	-0.000887	0.0048	0.00114	0.02395	0.01207	0.00818	0.0017	0.00304	0.004	0.00467	0.02192	0.00231	2.57e-06	0.000171	0.00542	0.000594	0.00175	0.00446	0.00462	-0.000191	0.000126	0.00779	0.01315	-0.000149	-0.000814	0.00562	-2.76e-05	-3.1e-05	-4.28e-05	0.00267	0.01262	0.00342	0.00029
86.3	0.00118	-0.15157	0.000766	-0.00154	0.00218	-0.00146	0.00421	0.01034	0.00228	0.00834	-0.00147	0.000388	0.00807	0.00187	0.000218	-0.000652	0.00431	-0.000773	0.02334	0.01128	0.00745	0.00147	0.00244	0.00342	0.00391	0.02114	0.00248	-1.82e-05	-0.00014	0.00466	0.000594	0.0014	0.00358	0.00392	-0.000172	0.000177	0.00734	0.01192	-0.000228	-0.000832	0.00487	6.27e-05	-1.19e-05	-3.24e-05	0.00228	0.01134	0.00269	0.000393
86.4	-0.000213	-0.1534	0.000655	0.000769	0.00296	-5.76e-05	-0.000557	0.00993	0.00159	0.00706	0.00259	0.000679	0.00601	0.00204	0.000709	0.000549	0.00182	-0.000186	0.02273	0.01048	0.00676	0.00125	0.00187	0.00289	0.0032	0.0204	0.00261	-0.000103	-0.000126	0.00392	0.000624	0.00105	0.00266	0.00329	-0.000152	0.000241	0.00694	0.01074	-0.000265	-0.000811	0.00418	0.000126	-7.68e-06	1.53e-05	0.00191	0.00997	0.00193	0.000481
86.5	0.00117	-0.15847	0.00189	0.00107	0.00328	0.000652	0.00218	0.01066	0.00247	0.00774	0.00123	0.00153	0.00884	0.0016	0.000918	0.000296	0.00291	0.00119	0.02209	0.00965	0.00604	0.00103	0.00129	0.00243	0.00252	0.01965	0.00269	-0.000219	-8.78e-05	0.00323	0.000641	0.000701	0.00192	0.00268	-0.000163	0.000356	0.00655	0.00963	-0.000245	-0.00071	0.00347	0.000236	1.77e-05	3.63e-05	0.00157	0.00866	0.00124	0.000593
86.6	-0.000255	-0.16743	-0.00195	-0.000509	0.000487	-0.00131	-0.00287	0.00786	0.000687	0.00576	-0.00449	-0.000361	0.00678	-6.94e-05	-0.000561	-0.000471	0.000155	-0.000179	0.02143	0.00886	0.00534	0.000808	0.000794	0.00195	0.00183	0.01889	0.00276	-0.000406	-2.42e-05	0.00257	0.000685	0.000356	0.00125	0.00204	-0.000124	0.000526	0.00613	0.00853	-0.000252	-0.000501	0.00279	0.000308	5.65e-05	7.97e-05	0.00124	0.00738	0.000751	0.000787
86.7	0.00114	-0.16165	-0.000369	0.00224	0.000685	0.000465	0.00178	0.00758	2.66e-05	0.00584	0.00106	0.00109	0.00719	0.000394	0.00142	-7.12e-05	0.000167	0.000107	0.02076	0.00801	0.00462	0.000557	0.000523	0.00147	0.00151	0.01819	0.00289	-0.000268	1.21e-05	0.00197	0.000724	2.58e-05	0.000825	0.00146	-5.42e-05	0.000739	0.00572	0.00751	-0.000228	-0.000294	0.00217	0.000376	0.00013	0.000156	0.000949	0.00617	0.000403	0.000987
86.8	0.000296	-0.16803	0.000502	0.00248	0.00212	0.000996	0.000216	0.00801	0.00148	0.00691	-0.000286	0.00162	0.00712	0.000524	-2.62e-05	-0.000267	0.000464	0.000847	0.02003	0.00718	0.00394	0.000297	0.000242	0.00106	0.00132	0.01748	0.00301	-4.38e-05	5.89e-05	0.00136	0.000813	-0.000259	0.000479	0.000918	-3.25e-06	0.000946	0.00533	0.00653	-0.000147	-0.000101	0.00151	0.000464	0.000238	0.000289	0.0007	0.00502	5.29e-05	0.00118
86.9	-0.000843	-0.17158	-0.00299	-0.00225	0.000636	-0.00207	-0.000927	0.00506	0.000671	0.00544	-0.00116	-0.00105	0.00461	0.000565	-0.00155	-0.00102	0.000353	-0.00141	0.0193	0.00642	0.00327	7.52e-05	-4.48e-05	0.000741	0.00113	0.01676	0.00313	0.000144	0.000148	0.000752	0.000884	-0.000248	0.000322	0.000535	1.54e-05	0.00116	0.00496	0.0056	-6.46e-05	6.84e-05	0.000868	0.000569	0.00032	0.00041	0.000469	0.0042	-1.65e-05	0.00136
87	-0.000776	-0.1722	-0.000623	7.24e-05	-0.000735	-0.00183	-0.00133	0.00452	-0.00133	0.00382	-0.00104	0.000474	0.0049	-0.000985	-0.000826	-0.000266	-0.000689	0.000273	0.01866	0.00566	0.00263	-3.74e-05	-0.00027	0.000498	0.000955	0.01601	0.00322	0.000279	0.00027	0.000423	0.000937	-0.000239	0.00026	0.000252	7.96e-05	0.00141	0.00461	0.0047	4.39e-05	0.000262	0.000382	0.000682	0.000367	0.000494	0.000327	0.00352	-3.73e-05	0.00153
87.1	0.00025	-0.17002	-0.00129	0.00195	0.000222	0.000114	0.000477	0.00569	-0.000153	0.00492	-0.00107	0.000944	0.00454	-0.000161	-0.00165	-0.000527	-0.000397	0.00212	0.01807	0.00498	0.00217	4.4e-06	-0.000442	0.000492	0.000737	0.01529	0.00334	0.000477	0.000376	0.000287	0.00098	-0.000198	0.000197	0.000205	0.000153	0.00167	0.00423	0.00388	0.000144	0.000452	0.000291	0.0008	0.000418	0.00063	0.000311	0.00303	-6.76e-06	0.00172
87.2	0.00025	-0.16891	0.00104	0.00343	-0.000495	0.00336	0.00234	0.00561	-0.00105	0.00685	0.0014	0.00118	0.00511	0.00105	0.00153	0.00126	0.000901	0.000905	0.01749	0.00433	0.00176	5.96e-05	-0.000633	0.000631	0.000565	0.01455	0.00343	0.000575	0.000486	0.000214	0.00106	-0.000212	0.000118	0.000215	0.000191	0.00187	0.00386	0.00306	0.00023	0.000623	0.00035	0.000915	0.000494	0.000754	0.000305	0.0026	-2.63e-05	0.00188
87.3	-0.0016	-0.17435	0.000724	-0.00121	-0.00241	0.00257	-0.00015	0.00445	-0.00133	0.00373	0.000471	0.000147	0.00505	-0.000336	2.09e-05	0.000289	-0.000646	-0.00114	0.01694	0.00369	0.00139	0.000127	-0.00063	0.000751	0.000588	0.01382	0.00351	0.00072	0.00065	0.000179	0.0011	-0.000186	6.73e-05	0.000204	0.000215	0.00211	0.00358	0.0023	0.000307	0.00074	0.000423	0.00102	0.000536	0.000878	0.000363	0.00214	-2.06e-05	0.00204
87.4	7.55e-05	-0.17783	-0.000635	-0.00353	-0.00107	0.00109	-0.000527	0.00354	0.000389	0.004	-0.000586	0.000337	0.00465	-0.00148	-0.000665	5.76e-06	-0.000336	0.000523	0.01637	0.00306	0.00108	0.000126	-0.000645	0.000885	0.000611	0.01309	0.00354	0.000801	0.000754	0.000178	0.00111	-0.000143	5.7e-05	0.0002	0.000274	0.00244	0.00327	0.00156	0.00037	0.000832	0.000554	0.00111	0.00052	0.000956	0.000361	0.00167	2.28e-05	0.00221
87.5	0.00103	-0.17503	0.00265	0.00247	0.000699	0.00462	0.00165	0.00483	0.00216	0.00483	0.00377	0.0025	0.0037	-0.000412	-5.69e-05	0.000752	0.000317	0.00251	0.0158	0.00246	0.000991	0.000122	-0.000629	0.0011	0.000621	0.01237	0.00355	0.000899	0.000734	0.000147	0.00114	-9.06e-05	7.81e-05	0.000183	0.000375	0.00289	0.003	0.00111	0.00036	0.000879	0.000593	0.00122	0.000504	0.00103	0.000386	0.00121	9.28e-05	0.00238
87.6	3.65e-05	-0.17788	0.00143	-0.000743	0.00104	-0.000463	0.000748	0.00479	0.000245	0.00403	0.000423	0.00184	0.00462	0.000511	0.000113	0.00161	0.000246	0.00098	0.0152	0.00199	0.00086	0.000123	-0.000655	0.00138	0.000618	0.01166	0.00359	0.000986	0.000571	9.82e-05	0.00119	-3.01e-05	8.56e-05	0.000161	0.000481	0.00332	0.00276	0.000704	0.000326	0.000937	0.000584	0.00129	0.000487	0.00105	0.000426	0.000886	0.000179	0.00255
87.7	-0.000481	-0.17577	-0.000806	0.00073	-0.00104	-0.000548	0.00185	0.00417	-0.000409	0.00185	0.00147	-0.000507	0.0033	-0.000598	0.000173	0.000321	-0.000802	-0.000735	0.01464	0.00159	0.00075	0.000117	-0.000682	0.00163	0.000627	0.011	0.00365	0.00114	0.000429	9.19e-05	0.00122	7.38e-06	8.79e-05	9e-05	0.000538	0.00367	0.00251	0.000312	0.00032	0.000992	0.000535	0.00134	0.000467	0.00106	0.00052	0.000809	0.000255	0.00267
87.8	-9.45e-05	-0.17482	-0.00218	0.00306	-0.000915	0.00102	0.00172	0.00359	0.000381	0.00279	0.0026	0.000495	0.00386	0.000289	9.67e-05	0.00254	0.000487	0.000577	0.01408	0.00122	0.000713	0.000147	-0.000666	0.002	0.000615	0.01037	0.00365	0.00128	0.000363	0.000136	0.00126	2.31e-05	9.62e-05	2.94e-05	0.000554	0.00399	0.00226	-2.07e-05	0.000295	0.00104	0.000553	0.0014	0.000442	0.00109	0.000585	0.000766	0.000306	0.00275
87.9	-0.000266	-0.17308	0.00104	0.000574	-0.00088	0.00201	0.00132	0.00542	0.00205	0.00389	0.00167	0.00119	0.00545	0.000397	0.000721	0.00213	0.00161	0.00198	0.01352	0.000863	0.000709	0.000224	-0.000612	0.00274	0.00061	0.00971	0.00365	0.00136	0.000297	0.00016	0.00126	4.73e-05	9.6e-05	-9.06e-06	0.000604	0.00429	0.00204	-7.02e-05	0.000256	0.0011	0.000531	0.00138	0.000426	0.00113	0.000693	0.00072	0.000347	0.00282
88	-0.000651	-0.18043	0.00141	-0.000564	0.00102	-0.00137	0.0011	0.00459	-0.000199	0.00356	-0.000986	0.00196	0.00306	0.00116	0.000969	0.00178	-0.00109	0.000313	0.01288	0.000444	0.000601	0.000231	-0.000584	0.00377	0.000597	0.00903	0.00361	0.00132	0.000216	0.000142	0.0012	6.37e-05	0.000117	-2.06e-05	0.000654	0.00453	0.00183	-0.000147	0.000218	0.00111	0.000496	0.00135	0.000409	0.00118	0.000762	0.000665	0.000346	0.00287
88.1	-0.00198	-0.17059	0.000625	-0.000841	0.00162	0.000517	-0.00169	0.00272	-0.00221	0.00237	0.00209	0.000481	0.00211	-0.000352	-0.00182	6.97e-05	-0.000398	-0.00122	0.01227	6.78e-05	0.000467	0.000215	-0.000538	0.00476	0.00063	0.00838	0.00359	0.00137	0.000159	0.000149	0.00116	8.2e-05	0.000146	3.38e-05	0.000711	0.00473	0.00162	-0.000145	0.00022	0.00113	0.00047	0.00132	0.000391	0.00124	0.000871	0.000588	0.000353	0.00293
88.2	-0.00141	-0.14964	9.83e-05	-0.00106	0.00247	0.00306	0.00114	0.00213	0.000526	0.00256	0.00168	0.000729	0.00192	-0.00148	-0.00246	0.00182	0.000466	-0.000958	0.01161	-5.7e-06	0.000387	0.000237	-0.000345	0.00531	0.00061	0.00773	0.00355	0.00142	0.000112	0.000155	0.00108	5.65e-05	0.00019	0.000119	0.000717	0.00485	0.0014	-0.000186	0.000224	0.00111	0.000504	0.00127	0.000383	0.00122	0.000878	0.000509	0.000375	0.00297
88.3	-0.00084	-0.12787	0.00188	0.00109	0.000328	0.000748	-0.00124	0.0028	0.00159	0.0032	0.000633	0.000619	0.00294	-0.000493	-0.00169	0.00176	9e-05	-0.000672	0.01099	-8.77e-05	0.000271	0.000224	-0.00011	0.00554	0.000621	0.00707	0.00355	0.00149	1.7e-05	9.89e-05	0.00105	8.28e-05	0.00024	0.000221	0.000747	0.00495	0.00123	-0.000214	0.00022	0.00116	0.000526	0.00122	0.000397	0.00126	0.000911	0.000417	0.000399	0.003
88.4	-0.00111	-0.11049	0.000724	0.00091	0.00031	-0.00144	0.000247	0.00283	0.00175	0.00207	0.000487	0.00131	0.00306	0.00187	-0.000348	0.00174	-0.00115	0.00153	0.01035	-0.000143	0.000182	0.000186	6.9e-05	0.00534	0.000636	0.00643	0.00342	0.00142	-0.000151	-1.45e-05	0.00101	9.49e-05	0.000335	0.000322	0.000781	0.00499	0.00108	-0.000206	0.000211	0.00115	0.000502	0.00117	0.000391	0.00127	0.000918	0.000358	0.000467	0.00301
88.5	0.000261	-0.09975	0.0012	0.00177	0.00172	0.00247	0.00177	0.0041	0.000235	0.00207	0.00351	0.00138	0.00239	0.00103	0.000177	0.00317	0.00117	0.00119	0.00974	-0.000203	0.000132	0.000193	0.000224	0.00489	0.000635	0.00575	0.00323	0.00135	-0.000344	-0.000168	0.000926	0.000138	0.000462	0.000443	0.000762	0.00495	0.000933	-0.000215	0.000248	0.00122	0.000507	0.00112	0.000422	0.00131	0.000978	0.00038	0.000519	0.00303
88.6	0.00106	-0.09592	0.000348	0.00219	0.000443	0.00251	0.00357	0.00206	-0.000431	0.000354	0.00127	0.00144	0.00235	-0.000726	0.000976	0.00178	0.0014	0.00159	0.00915	-0.000246	7.61e-05	0.00016	0.000343	0.00432	0.000624	0.00509	0.003	0.00117	-0.00052	-0.000288	0.000835	0.000183	0.000544	0.000554	0.000694	0.00477	0.000729	-0.000216	0.000236	0.00125	0.0005	0.00107	0.000424	0.00127	0.00104	0.000378	0.000549	0.00307
88.7	-0.000147	-0.0906	0.00111	0.00432	0.00178	0.00258	0.00125	0.00226	0.00247	0.00161	0.00112	0.0017	0.00252	0.000764	-0.000561	0.00205	0.00053	0.00246	0.00854	-0.000294	-3.7e-05	0.000118	0.000442	0.00375	0.000591	0.00445	0.00278	0.00106	-0.000665	-0.000348	0.00077	0.00023	0.000596	0.000631	0.000704	0.00447	0.000522	-0.000204	0.000223	0.00131	0.000419	0.001	0.000385	0.00118	0.00105	0.000369	0.000621	0.00311
88.8	-0.00219	-0.08957	0.00105	0.00263	0.00159	0.00159	0.00416	0.00198	0.000748	-8.1e-05	0.00333	0.000512	0.00093	8.73e-05	-0.000893	0.00166	0.00045	0.000245	0.00792	-0.00037	-0.000183	8.25e-05	0.000475	0.00316	0.000531	0.00375	0.00256	0.000912	-0.000772	-0.000416	0.00069	0.000271	0.000605	0.00064	0.000631	0.0042	0.000328	-0.000158	0.000166	0.00141	0.000318	0.000891	0.000377	0.00112	0.000997	0.000348	0.00067	0.00309
88.9	-0.00156	-0.09573	-0.00413	-6.11e-05	1.27e-05	0.00056	-0.000227	8.49e-05	-0.00145	-0.00102	0.00193	0.00109	0.000897	-0.000944	-0.0025	0.00162	-0.00157	0.000547	0.00733	-0.000395	-0.000255	-3.07e-06	0.000503	0.00266	0.000521	0.00306	0.00232	0.000774	-0.000884	-0.000522	0.000581	0.000275	0.000645	0.000645	0.000594	0.00396	0.000264	-0.000105	0.000157	0.00152	0.000327	0.000776	0.000404	0.00104	0.000932	0.000317	0.000659	0.00307
89	-0.000535	-0.09064	-0.00134	-0.00156	-8.76e-05	-0.000375	-0.00186	0.000983	-0.00183	-0.00195	-0.00173	-8.99e-05	0.000275	-0.00113	-0.0018	0.000598	-0.00127	-0.000287	0.00676	-0.000381	-0.00031	-3.15e-05	0.00053	0.00228	0.000529	0.00239	0.00214	0.000713	-0.000968	-0.000651	0.000441	0.000228	0.000699	0.000711	0.000527	0.00373	0.000284	-3.16e-05	0.000182	0.00159	0.000286	0.0007	0.000386	0.000955	0.000899	0.00027	0.000648	0.003
89.1	-0.000142	-0.09076	0.0015	0.00123	0.00212	0.000729	-0.000132	0.00103	0.000704	0.0014	0.00119	-0.000479	0.00102	0.00227	-0.000309	0.0018	-0.000836	0.00157	0.00627	-0.000375	-0.00037	-3.82e-05	0.000566	0.00193	0.000527	0.00179	0.00198	0.00068	-0.000991	-0.000729	0.000385	0.000186	0.00074	0.00079	0.000376	0.00352	0.000304	6.85e-05	0.000184	0.00161	0.000256	0.000576	0.000402	0.000802	0.000867	0.000252	0.000656	0.00293
89.2	-0.00188	-0.09503	-0.00273	-0.00142	1.32e-05	-0.00134	-0.0011	-0.00163	-0.00242	-0.00187	-0.00185	-0.00119	-0.000766	0.000925	-0.00295	-0.000319	-0.00172	0.000519	0.00574	-0.000399	-0.000435	-7.46e-05	0.000572	0.00157	0.000516	0.00127	0.00183	0.000703	-0.001	-0.000785	0.00032	0.000143	0.000722	0.000829	0.000308	0.00327	0.000287	0.000168	0.000135	0.00162	0.000126	0.00047	0.000441	0.00069	0.000811	0.000197	0.000667	0.00289
89.3	-0.00189	-0.10323	-0.00375	-0.00316	-0.00109	-0.00297	-0.00182	4.66e-05	-0.0023	-0.00259	-0.00268	0.000513	-0.000932	-0.00183	-0.00307	-5.42e-05	-0.0035	0.000273	0.00521	-0.000424	-0.000532	-0.000128	0.000515	0.00124	0.000509	0.000935	0.00173	0.000728	-0.000975	-0.000833	0.000287	0.000158	0.000797	0.000852	0.000238	0.00298	0.000294	0.000252	-2.81e-05	0.00168	0.000117	0.000386	0.000481	0.000641	0.000753	0.000235	0.000681	0.00289
89.4	-0.00122	-0.10434	-0.00196	-0.00233	0.000127	-0.000652	-0.00335	-0.00176	-0.000266	-0.00265	-0.00164	0.000353	-0.000434	-0.000769	-0.00258	-0.000364	-0.00167	-0.000887	0.00467	-0.000436	-0.000603	-0.000201	0.000442	0.00103	0.000534	0.000552	0.00158	0.000791	-0.000939	-0.000856	0.000224	0.000174	0.000867	0.000932	0.000108	0.0027	0.000294	0.000343	-0.00018	0.00178	0.000105	0.000283	0.000549	0.000612	0.000721	0.000204	0.0006	0.00284
89.5	4.08e-05	-0.10458	-0.0003	-2e-05	-0.000853	0.000116	-0.00011	0.000123	-0.000193	-0.000209	0.00153	-0.000393	0.001	0.00161	-0.00212	0.000673	-0.00148	0.000553	0.00418	-0.000479	-0.000677	-0.000279	0.000388	0.000865	0.000576	0.000203	0.00142	0.000855	-0.000926	-0.000856	0.00021	0.000172	0.000967	0.00106	1.9e-05	0.00246	0.000322	0.00047	-0.000276	0.00192	9.36e-05	0.000243	0.000623	0.000575	0.000684	0.000153	0.000473	0.00273
89.6	-0.000226	-0.10729	-0.000159	-0.000758	9.33e-05	-0.00289	0.00126	0.000549	-0.00159	0.000234	-0.00151	0.000487	-0.000611	0.000652	-0.00174	0.000954	-1.28e-05	0.000821	0.00368	-0.000555	-0.000755	-0.000368	0.000326	0.000685	0.000602	-8.75e-05	0.00129	0.000924	-0.000943	-0.000899	0.000193	0.000203	0.00107	0.00116	-2.23e-05	0.00232	0.00037	0.000598	-0.000347	0.00204	1.69e-05	0.000209	0.000626	0.00053	0.0006	-8.09e-06	0.00027	0.00254
89.7	0.000331	-0.10725	-0.00223	-0.00119	-0.000879	-0.00334	-0.00264	-0.000704	-0.00259	-0.00124	-0.000894	-0.000809	-0.000377	-0.000834	-0.000564	-0.000585	-0.000306	0.00125	0.00318	-0.000614	-0.0008	-0.000436	0.000242	0.000554	0.000578	-7.41e-05	0.00115	0.00101	-0.000861	-0.000863	0.000188	0.000243	0.00119	0.00122	-5.18e-05	0.00215	0.000424	0.000727	-0.000293	0.00215	5.52e-05	0.0002	0.000627	0.000449	0.00051	-0.000118	0.000118	0.00229
89.8	-0.00119	-0.10744	-0.00322	0.000375	0.000797	0.0004	-0.000402	-0.000185	0.000555	0.00136	0.000259	-0.00065	0.00146	0.000784	-0.00036	0.00153	0.000767	0.00047	0.00267	-0.000663	-0.000876	-0.000547	0.000152	0.000322	0.000461	-5.39e-05	0.000975	0.00109	-0.000755	-0.000816	0.000188	0.000299	0.00119	0.00113	-0.000166	0.00203	0.000483	0.000838	-0.000324	0.0023	0.000148	0.000139	0.000661	0.000392	0.000456	-0.000263	-5.23e-05	0.00207
89.9	-0.000642	-0.10756	-0.000474	-0.000173	0.00123	-0.00188	-0.00135	0.000481	0.000353	0.000117	0.000202	-0.000494	0.000342	0.00174	-0.000797	0.0014	-0.000514	-0.00077	0.00216	-0.000744	-0.000951	-0.000636	-1e-05	0.000102	0.000283	-3.82e-05	0.000791	0.00117	-0.000671	-0.000746	0.000179	0.000343	0.00109	0.00103	-0.000212	0.00196	0.000583	0.00103	-0.000342	0.00248	0.000174	0.000143	0.000739	0.000365	0.000447	-0.000374	-0.000144	0.00185
90	-0.0007	-0.10284	-0.00343	-0.00215	-9.99e-06	-0.00216	-0.00317	-0.00124	-0.00197	-0.0014	-0.00169	-0.000769	-0.000408	-0.00083	-0.00158	-0.00122	-0.00101	-0.000314	0.00167	-0.000792	-0.00103	-0.000717	-0.000237	-0.000107	8.85e-05	-7.3e-05	0.000591	0.00128	-0.00065	-0.000727	0.000128	0.000393	0.00104	0.000918	-0.000227	0.00194	0.000644	0.00119	-0.000311	0.0026	0.000161	8.64e-05	0.000814	0.000341	0.000446	-0.000383	-0.000221	0.0015

## Sheet: Clinical Data
Subject.ID	Status	Sex	Age	Location	Stage	T-stage
HNC04	HNC	M	62	Tongue	2	2
HNC05	HNC	M	38	Tongue	4	4
HNC06	HNC	M	46	Tonsil	2	2
HNC07	HNC	M	47	Tonsil	4	4
HNC08	HNC	F	50	FOM	2	2
HNC09	HNC	F	77	Tongue	2	2
HNC10	HNC	M	55	Tonsil	3	3
HNC11	HNC	M	67	FOM	3	3
HNC12	HNC	M	76	Other	4	4
HNC13	HNC	M	50	Tongue	4	2
HNC14	HNC	M	67	Tonsil	3	3
HNC15	HNC	M	50	Tongue	4	2
HNC16	HNC	M	59	Tongue	4	2
HNC17	HNC	M	67	Tonsil	4	2
HNC18	HNC	M	79	Other	4	4
HNC19	HNC	M	68	Other	4	4
HNC20	HNC	M	49	Tonsil	4	3
HNC21	HNC	F	59	Tongue	4	3
HNC22	HNC	M	57	Tonsil	3	2
HNC23	HNC	M	45	Tonsil	1	1
HNC24	HNC	M	61	Tonsil	3	2
HNC25	HNC	M	68	Tonsil	2	2
HNC26	HNC	M	57	Other	2	2
HNC28	HNC	M	63	FOM	4	4a
HNC29	HNC	M	78	Tongue	3	1
HNC30	HNC	M	45	Other	1	1
HNC31	HNC	F	77	Tonsil	2	1
HNC32	HNC	F	44	Tongue	3	2
HNC33	HNC	M	48	Tongue	4	4
HNC34	HNC	M	62	Tonsil	1	1
HNC35	HNC	M	52	Tonsil	4	4a
HNC36	HNC	M	60	Other	3	3
HNC37	HNC	F	51	Other	3	3
HNC38	HNC	M	55	Tongue	1	1
HNC39	HNC	F	53	Tonsil	3	2
HNC41	HNC	M	57	Tongue	4	4
HNC42	HNC	M	48	FOM	4	4a
HNC43	HNC	M	70	Tongue	3	3
HNC44	HNC	M	61	Tonsil	3	2
HNC45	HNC	M	73	FOM	4	4
HNC46	HNC	M	64	Other	4	4a
HNC48	HNC	M	57	Tonsil	3	3
HNC50	HNC	M	69	Tonsil	3	2
HNC51	HNC	M	55	Tonsil	2	2
HNC52	HNC	F	53	Tongue	4	4a
HNC53	HNC	M	60	Tongue	2	2
HNC54	HNC	M	61	Other	2	2
HNC55	HNC	M	54	Tongue	3	3
C01	Control	F	61
C02	Control	M	65
C03	Control	F	45
C04	Control	F	49
C05	Control	F	49
C06	Control	F	56
C07	Control	M	61
C08	Control	M	63
C09	Control	F	46
C10	Control	F	53
C11	Control	F	53
C12	Control	F	60
C13	Control	M	57
C14	Control	M	63
C15	Control	F	45
C16	Control	M	50
C17	Control	M	51
C18	Control	M	48
C19	Control	M	47
C20	Control	M	62
C22	Control	M	33
